# Supplementary material for: microRNA-mRNA Analysis Reveals Tissue-Specific Regulation of microRNA in Mangrove Clam (Geloina erosa)
Source: Biology (Basel). 2023 Dec 11;12(12):1510. doi: 10.3390/biology12121510 (PMC10740791; doi:10.3390/biology12121510)
Supplement: Supplementary file 1 [file biology-12-01510-s001.zip]

Archive with 5 entries (5 files):
- Supplementary Annotation.docx
- Supplementary Data Sequence.zip
- Supplementary Table S1.xls
- Supplementary Table S2.xls
- Supplementary Table S3.txt
