# Supplementary material for: microRNA-mRNA Analysis Reveals Tissue-Specific Regulation of microRNA in Mangrove Clam (Geloina erosa)
Source: Biology (Basel). 2023 Dec 11;12(12):1510. doi: 10.3390/biology12121510 (PMC10740791; doi:10.3390/biology12121510)
Supplement: Supplementary file 1 [file biology-12-01510-s001.zip › Supplementary Table S1.xls]

## Sheet: 2-1 gill_vs_ctrl
	baseMean	log2FoldChange	lfcSE	stat	pvalue	padj
age-miR-29b	1341.1	6.22525	0.299305	20.799	4.41859e-96	1.19057e-93
aja-miR-29b	1341.49	6.22567	0.299422	20.7923	5.08068e-96	1.19057e-93
dre-miR-29b	1341.1	6.22525	0.299305	20.799	4.41859e-96	1.19057e-93
aca-miR-29b	1033.71	6.42011	0.342455	18.7473	2.03605e-78	3.57836e-76
cte-miR-29a	116725	4.76351	0.276769	17.2111	2.19134e-66	3.08103e-64
pma-miR-29a-3p	6562.08	5.73627	0.336086	17.0679	2.57419e-65	3.01609e-63
lgi-miR-1994a	39855.6	5.44654	0.491177	11.0888	1.42261e-28	1.42871e-26
tca-miR-31-5p	629.49	4.91889	0.446606	11.0139	3.27421e-28	2.87721e-26
ame-miR-31a	596.645	4.92336	0.479737	10.2626	1.03836e-24	8.11077e-23
dpu-miR-31	643.15	4.93641	0.482833	10.2238	1.55066e-24	1.09012e-22
sme-miR-1175-3p	1045.78	-27.3882	2.73868	-10.0005	1.51646e-23	9.69155e-22
cin-miR-31	994.934	4.9858	0.507092	9.83214	8.18582e-23	4.79552e-21
csa-miR-31	993.986	4.98041	0.508284	9.79847	1.14303e-22	6.18115e-21
lgi-miR-1994b	25422.1	4.89828	0.515339	9.50497	2.00104e-21	1.00481e-19
sme-miR-31b-5p	308.358	4.99226	0.533429	9.35882	8.06353e-21	3.77911e-19
cbr-miR-72	30.4266	5.63446	0.640218	8.80086	1.35778e-18	5.96573e-17
cte-miR-375	734.949	-26.6049	3.03139	-8.77648	1.68668e-18	6.97491e-17
bfl-miR-31-5p	519.596	5.65832	0.646319	8.75469	2.04668e-18	7.99342e-17
oan-miR-31-5p	51823.5	4.41466	0.505571	8.73204	2.50123e-18	9.25456e-17
bfl-miR-10c	764.542	1.82859	0.210845	8.67264	4.22202e-18	1.48404e-16
ola-miR-31	875.191	4.67781	0.550233	8.50151	1.87138e-17	6.26468e-16
dre-miR-31	280.907	5.37135	0.632939	8.48635	2.13228e-17	6.51737e-16
ipu-miR-31	280.907	5.37135	0.632939	8.48635	2.13228e-17	6.51737e-16
aae-miR-31	2374	5.11411	0.60327	8.47733	2.3043e-17	6.74969e-16
cte-miR-1994	12049.3	4.78998	0.566382	8.45716	2.73956e-17	7.70365e-16
crm-miR-72-5p	75144.2	4.04412	0.481063	8.40662	4.21985e-17	1.14098e-15
asu-miR-72-5p	72816.5	4.0201	0.482472	8.33229	7.92953e-17	2.06462e-15
aca-miR-31-5p	75739	4.04988	0.487746	8.30324	1.01307e-16	2.54352e-15
bta-miR-31	92.7418	5.32999	0.642802	8.2918	1.11545e-16	2.61388e-15
cgr-miR-31-5p	92.7418	5.32999	0.642802	8.2918	1.11545e-16	2.61388e-15
cfa-miR-31	92.3775	5.32402	0.64295	8.28061	1.22542e-16	2.77893e-15
cla-miR-1994	4911.97	5.12784	0.630554	8.13228	4.21306e-16	9.25558e-15
sme-miR-31a-5p	872.731	5.06797	0.63544	7.97552	1.51744e-15	3.23261e-14
aca-miR-375-3p	97136.3	-14.4429	1.88004	-7.68222	1.56355e-14	3.23288e-13
aca-miR-29a-3p	13.2495	7.31303	0.975279	7.4984	6.46017e-14	1.22743e-12
aja-miR-29c	13.2495	7.31303	0.975279	7.4984	6.46017e-14	1.22743e-12
gga-miR-29c-3p	13.2495	7.31303	0.975279	7.4984	6.46017e-14	1.22743e-12
ola-miR-29c	13.1812	7.30553	0.975128	7.49187	6.79001e-14	1.25615e-12
asu-miR-279a-3p	842.192	2.93997	0.39469	7.4488	9.41964e-14	1.69795e-12
str-miR-34b-5p	414.883	1.9568	0.276736	7.07099	1.53831e-12	2.70357e-11
aca-miR-10a-5p	253733	1.90849	0.274111	6.96249	3.34317e-12	5.35275e-11
cfa-miR-10a	253726	1.90847	0.274108	6.96248	3.34329e-12	5.35275e-11
oar-miR-10a	253784	1.90857	0.274104	6.96294	3.33255e-12	5.35275e-11
sha-miR-10a	253477	1.90797	0.274048	6.96219	3.35023e-12	5.35275e-11
aae-miR-10	256306	1.91449	0.2756	6.94662	3.74145e-12	5.84498e-11
ame-miR-750	253855	-11.8667	1.73082	-6.85613	7.07499e-12	1.08124e-10
pmi-miR-375-3p	18475.3	-13.2303	1.94321	-6.80851	9.86174e-12	1.47506e-10
api-miR-34	110.286	1.69193	0.248686	6.80349	1.02118e-11	1.4956e-10
ame-miR-34	43.781	2.08709	0.306953	6.79939	1.05064e-11	1.50734e-10
cte-miR-750	315259	-11.8122	1.74169	-6.78204	1.18488e-11	1.66594e-10
str-miR-34c-5p	379.414	1.99507	0.297487	6.70639	1.99498e-11	2.74994e-10
ipu-miR-375	27131.3	-13.466	2.01193	-6.69305	2.18568e-11	2.95488e-10
odi-miR-31	10.7296	7.00968	1.04908	6.68174	2.36118e-11	3.1319e-10
sme-miR-750-3p	6777.82	-13.9917	2.11203	-6.62479	3.47749e-11	4.52717e-10
cte-miR-1989	18085.6	-11.9973	1.85378	-6.47181	9.68341e-11	1.23772e-09
pma-miR-375b-3p	28387.1	-13.0616	2.03008	-6.43403	1.24268e-10	1.56001e-09
ccr-miR-10d	230.756	3.2245	0.509407	6.3299	2.45315e-10	2.97339e-09
dre-miR-10d-5p	230.756	3.2245	0.509407	6.3299	2.45315e-10	2.97339e-09
lgi-miR-750	22681.7	-11.6152	1.83767	-6.32065	2.6046e-10	3.10345e-09
api-miR-29	13.6261	5.92183	0.93993	6.30029	2.97087e-10	3.46825e-09
tch-let-7a-5p	1510.96	-2.31617	0.367745	-6.29829	3.00944e-10	3.46825e-09
cte-miR-1175-5p	4762.27	-13.0833	2.11702	-6.18005	6.4081e-10	7.26596e-09
cte-miR-1175-3p	406224	-10.6494	1.72513	-6.17308	6.6974e-10	7.47345e-09
bta-miR-2478	1002.05	-2.56221	0.419967	-6.10097	1.05429e-09	1.15807e-08
tur-miR-10-5p	4263.95	2.20086	0.377449	5.83088	5.51348e-09	5.96304e-08
aca-miR-10b-5p	752.716	2.40853	0.414982	5.80394	6.47764e-09	6.69673e-08
bta-miR-10b	752.716	2.40853	0.414982	5.80394	6.47764e-09	6.69673e-08
oar-miR-10b	752.716	2.40853	0.414982	5.80394	6.47764e-09	6.69673e-08
asu-miR-34-5p	20701.1	1.1427	0.197073	5.79835	6.69714e-09	6.82332e-08
bmo-miR-1175-3p	14104.2	-10.476	1.80983	-5.78843	7.10485e-09	7.1353e-08
sha-miR-10b	749.932	2.40877	0.416415	5.78453	7.27138e-09	7.19969e-08
aga-miR-10	4179.49	2.1905	0.38066	5.75449	8.69058e-09	8.48538e-08
aga-miR-34	20116.2	1.14866	0.202312	5.6777	1.36518e-08	1.31237e-07
dme-miR-34-5p	20092.4	1.14756	0.202352	5.67111	1.41878e-08	1.31237e-07
dvi-miR-34-5p	20091	1.14766	0.202358	5.67145	1.41597e-08	1.31237e-07
ngi-miR-34	20092.2	1.14759	0.202342	5.67151	1.4154e-08	1.31237e-07
aae-miR-34-5p	20105.4	1.14778	0.202518	5.66755	1.44855e-08	1.32251e-07
ccr-miR-10c	6613.49	2.22877	0.396787	5.61704	1.94261e-08	1.72868e-07
dre-miR-10c-5p	6613.49	2.22877	0.396787	5.61704	1.94261e-08	1.72868e-07
cte-miR-10a	73.6195	2.45408	0.445791	5.505	3.69172e-08	3.2441e-07
cgr-miR-1260	999.185	-2.61205	0.481833	-5.42106	5.92462e-08	5.14199e-07
cbr-miR-34	1866.68	1.47838	0.280627	5.26813	1.37823e-07	1.18158e-06
lgi-miR-34	1971.92	1.48572	0.292316	5.08259	3.72329e-07	3.15358e-06
aae-miR-219	182.545	-8.25359	1.80301	-4.57767	4.70187e-06	3.90243e-05
bfl-miR-219	182.352	-8.25206	1.80297	-4.57693	4.71844e-06	3.90243e-05
bta-miR-219-5p	175.931	-8.20024	1.79831	-4.55996	5.11644e-06	4.18239e-05
sko-miR-375	1025.79	-9.73848	2.14631	-4.53731	5.69755e-06	4.60388e-05
bmo-miR-279b-3p	197.237	3.10686	0.695756	4.46545	7.99015e-06	6.38304e-05
pmi-miR-10-5p	1904.36	1.67911	0.38622	4.34756	1.37663e-05	0.00010753
isc-miR-285	7.49415	4.4342	1.03098	4.30097	1.70054e-05	0.000131372
lva-miR-10-5p	1857.08	1.64742	0.383602	4.2946	1.75012e-05	0.000133732
aae-miR-133	67717.3	-4.93879	1.16985	-4.22172	2.42442e-05	0.000170439
aca-miR-133a	67716.9	-4.93878	1.16985	-4.22172	2.42445e-05	0.000170439
bfl-miR-133	67714.6	-4.93882	1.16985	-4.22177	2.42395e-05	0.000170439
cfa-miR-133c	67716.9	-4.93878	1.16985	-4.22172	2.42445e-05	0.000170439
chi-miR-133a-3p	67717.1	-4.93879	1.16985	-4.22172	2.42444e-05	0.000170439
efu-miR-133-3p	67716.9	-4.93878	1.16985	-4.22172	2.42445e-05	0.000170439
sha-miR-133a	67685.8	-4.94061	1.16989	-4.22316	2.40902e-05	0.000170439
ssa-miR-10d-5p	7.34197	2.61436	0.617455	4.23409	2.29479e-05	0.000170439
unconservative_F01.PB21771_481362	442.87	-6.86607	1.64948	-4.16257	3.14692e-05	0.000219038
pma-miR-315	2705.2	-6.6458	1.60587	-4.13844	3.49669e-05	0.000240998
aae-miR-315-5p	339270	-6.42799	1.55431	-4.1356	3.54034e-05	0.000241637
sko-miR-315	343323	-6.42086	1.55408	-4.13162	3.60223e-05	0.000243497
api-miR-315	343702	-6.41562	1.55396	-4.12855	3.65051e-05	0.00024441
aae-miR-9a	875.306	-6.54424	1.59917	-4.09227	4.27167e-05	0.000275825
aca-miR-9-5p	875.306	-6.54424	1.59917	-4.09227	4.27167e-05	0.000275825
efu-miR-9-5p	874.919	-6.5436	1.59912	-4.092	4.27666e-05	0.000275825
sha-miR-9	874.919	-6.5436	1.59912	-4.092	4.27666e-05	0.000275825
bfl-miR-9-5p	875.977	-6.52498	1.60008	-4.07791	4.54432e-05	0.000290423
unconservative_F01.PB13824_261438	39.3093	-2.99545	0.746893	-4.01055	6.05768e-05	0.000383653
aca-let-7d-5p	371.607	-1.12861	0.2864	-3.94068	8.1252e-05	0.000505488
bta-let-7d	371.607	-1.12861	0.2864	-3.94068	8.1252e-05	0.000505488
lgi-miR-9-3p	212.657	-6.10161	1.54943	-3.93797	8.21727e-05	0.000506732
isc-miR-315	7838.64	-6.11794	1.55446	-3.93572	8.29468e-05	0.000507057
xbo-miR-219	118.094	-7.33707	1.89269	-3.87652	0.00010596	0.000642152
efu-miR-219	80.475	-8.95012	2.32158	-3.85518	0.000115642	0.000688953
mml-miR-133a	498.018	-4.45854	1.15994	-3.84376	0.000121163	0.000715779
tur-miR-279-3p	2570.07	2.0289	0.529772	3.82976	0.000128268	0.000751435
lgi-miR-1985	209374	-1.71727	0.451203	-3.80598	0.000141245	0.000820624
ame-miR-375	107.575	-9.36993	2.51009	-3.7329	0.000189285	0.00109072
unconservative_F01.PB11746_196326	24.6781	-4.33894	1.16644	-3.71981	0.000199372	0.0011395
unconservative_F01.PB16964_362242	28.8736	-2.79963	0.754916	-3.70853	0.000208462	0.00118185
efu-miR-7b	131.879	2.70083	0.729591	3.70185	0.000214033	0.00120372
hru-miR-1985	218388	-1.61661	0.439408	-3.67905	0.0002341	0.00130613
api-miR-7	129.459	2.67192	0.73206	3.64987	0.000262373	0.00145235
aca-let-7c-5p	9618.78	-1.40242	0.386752	-3.62614	0.000287689	0.0015678
ggo-let-7c	9618.78	-1.40242	0.386752	-3.62614	0.000287689	0.0015678
fru-miR-7	129.198	2.66812	0.736959	3.62045	0.000294094	0.00159037
aae-miR-7	129.392	2.6631	0.736548	3.61565	0.000299598	0.00160777
gga-miR-133c-3p	95389.3	-4.31295	1.19359	-3.61342	0.000302186	0.00160937
unconservative_F01.PB13890_263556	41.6688	-4.85615	1.35507	-3.58369	0.000338774	0.00179066
sja-miR-133	155.414	-4.23269	1.18683	-3.56638	0.000361943	0.00189885
api-miR-71	195265	-1.00986	0.286635	-3.52315	0.000426451	0.0022207
sko-miR-92c	153.312	1.44084	0.409525	3.51833	0.000434277	0.00224483
unconservative_F01.PB5467_70518	7.72035	-2.8753	0.823662	-3.49087	0.000481444	0.00247048
unconservative_F01.PB13053_235778	117176	-1.84702	0.539448	-3.42391	0.00061727	0.00309958
lva-miR-133-3p	2797.51	-3.89411	1.14148	-3.41145	0.000646178	0.00322172
unconservative_F01.PB11489_190046	4.41515	5.72723	1.68491	3.39913	0.000676015	0.00334675
unconservative_F01.PB17540_377576	24.029	3.56428	1.06116	3.35886	0.000782657	0.00384761
sko-miR-92b	1387.05	1.05541	0.315113	3.34932	0.000810106	0.00395489
aae-miR-125-5p	2945.57	-2.60582	0.796192	-3.27286	0.00106467	0.00506322
chi-miR-125b-5p	2945.24	-2.60473	0.796233	-3.27131	0.00107049	0.00506322
dvi-miR-125-5p	2945.57	-2.60582	0.796192	-3.27286	0.00106467	0.00506322
xla-miR-133d	1106.49	-3.74775	1.14385	-3.27644	0.00105125	0.00506322
unconservative_F01.PB13070_236335	158.73	-2.28151	0.697981	-3.26872	0.00108035	0.00506322
unconservative_F01.PB15753_323299	158.73	-2.28151	0.697981	-3.26872	0.00108035	0.00506322
egr-miR-9	143.564	-6.35071	1.96464	-3.2325	0.00122712	0.005713
ola-miR-7	158.973	1.92673	0.59854	3.21905	0.00128616	0.00594848
aae-miR-279	32041.4	1.66447	0.51754	3.21611	0.00129941	0.00597049
oan-miR-92b	77.9139	1.27021	0.395415	3.21235	0.00131655	0.00600996
unconservative_F01.PB21363_468058	58.3544	3.59385	1.12182	3.20359	0.00135724	0.00615573
oha-miR-133b-3p	840.235	-3.58188	1.12259	-3.19074	0.0014191	0.00639506
sme-miR-133a-3p	1870.7	-3.52043	1.10926	-3.17366	0.00150528	0.0067402
cin-miR-7-5p	128.754	2.27332	0.719803	3.15825	0.00158718	0.00706193
oan-miR-133c	631.956	-3.76743	1.1939	-3.15558	0.00160182	0.00708225
unconservative_F01.PB16178_337489	16.6801	-1.77574	0.567295	-3.13018	0.00174698	0.0075345
unconservative_F01.PB17142_368467	16.6801	-1.77574	0.567295	-3.13018	0.00174698	0.0075345
unconservative_F01.PB18595_393449	16.6801	-1.77574	0.567295	-3.13018	0.00174698	0.0075345
unconservative_F01.PB19181_406035	16.6801	-1.77574	0.567295	-3.13018	0.00174698	0.0075345
bma-miR-133	986.916	-3.57243	1.14464	-3.12101	0.00180233	0.00770335
efu-miR-7c	104.977	2.70416	0.866696	3.12008	0.00180804	0.00770335
ola-miR-133-3p	599.956	-3.43131	1.12305	-3.05536	0.0022479	0.00951972
age-miR-34a	8.33584	1.79126	0.58701	3.0515	0.00227697	0.00952805
gga-miR-34a-5p	8.33584	1.79126	0.58701	3.0515	0.00227697	0.00952805
bta-miR-133b	544.55	-3.43616	1.1287	-3.04436	0.00233177	0.00958616
chi-miR-133b	544.55	-3.43616	1.1287	-3.04436	0.00233177	0.00958616
ggo-miR-133b	544.55	-3.43616	1.1287	-3.04436	0.00233177	0.00958616
asu-miR-133-3p	547.681	-3.42857	1.13414	-3.02304	0.00250247	0.0101106
hsa-miR-7975	104.33	-1.93241	0.639772	-3.02047	0.00252383	0.0101386
lva-miR-71-5p	61317.3	-1.05661	0.350677	-3.01305	0.00258636	0.0103308
bfl-miR-71-5p	61387.6	-1.05398	0.350317	-3.00864	0.00262423	0.0104228
bta-miR-99b	15.2846	3.11095	1.03723	2.99929	0.00270609	0.0106875
pma-miR-133a	2694.95	-3.74721	1.25224	-2.99241	0.00276787	0.0108704
unconservative_F01.PB20658_444334	150.113	-1.35507	0.455769	-2.97314	0.00294767	0.0114487
unconservative_F01.PB3712_46590	150.113	-1.35507	0.455769	-2.97314	0.00294767	0.0114487
pma-miR-133b-3p	690.713	-3.32291	1.12094	-2.9644	0.00303275	0.0117144
unconservative_F01.PB12292_210102	62.8746	-1.09915	0.373439	-2.9433	0.00324731	0.0124746
unconservative_F01.PB12649_221988	61.8435	-1.1008	0.376424	-2.92435	0.00345177	0.0129765
unconservative_F01.PB16863_358826	61.8435	-1.1008	0.376424	-2.92435	0.00345177	0.0129765
unconservative_F01.PB21152_460692	61.8435	-1.1008	0.376424	-2.92435	0.00345177	0.0129765
ame-let-7	175665	-1.47686	0.50675	-2.91439	0.00356388	0.013206
hme-let-7	176169	-1.47513	0.506519	-2.91228	0.00358797	0.013206
mse-let-7a	176167	-1.47516	0.506518	-2.91235	0.00358721	0.013206
unconservative_F01.PB13349_245176	62.2373	-1.08132	0.372509	-2.90281	0.00369835	0.0134017
unconservative_F01.PB15249_306782	62.2373	-1.08132	0.372509	-2.90281	0.00369835	0.0134017
unconservative_F01.PB16178_337494	62.2373	-1.08132	0.372509	-2.90281	0.00369835	0.0134017
aca-let-7a-5p	171421	-1.48403	0.51494	-2.88194	0.00395229	0.0141039
cfa-miR-375	3873.87	-6.04248	2.09608	-2.88275	0.00394221	0.0141039
prd-let-7-5p	171147	-1.48509	0.515301	-2.88199	0.0039517	0.0141039
bma-miR-9-5p	34.121	-8.67494	3.03857	-2.85495	0.00430442	0.0152829
unconservative_F01.PB13405_246882	63.2422	-1.05511	0.374867	-2.81463	0.00488338	0.0170797
xtr-miR-9b-5p	51.2018	-6.56253	2.33483	-2.8107	0.00494331	0.0172037
unconservative_F01.PB13440_248120	63.1061	-1.06502	0.382076	-2.78746	0.00531226	0.0183966
unconservative_F01.PB19687_417402	63.172	-1.05712	0.380302	-2.77968	0.00544131	0.0187512
hru-miR-1986	7.52385	-3.53576	1.2823	-2.75735	0.00582727	0.0198863
dpu-miR-92	1253.95	1.01815	0.372586	2.73265	0.00628268	0.0213368
dan-miR-92b	173.488	1.17764	0.442308	2.6625	0.00775624	0.0262146
lgi-miR-216b	146809	-2.79455	1.05198	-2.65647	0.00789634	0.0265604
cte-miR-277a	2288.28	4.91759	1.86166	2.6415	0.00825393	0.0275
aae-miR-317	3289.14	1.08772	0.418974	2.59615	0.00942743	0.0306828
mse-miR-317	3289.14	1.08772	0.418974	2.59615	0.00942743	0.0306828
unconservative_F01.PB15142_303347	36.6162	1.72966	0.687185	2.51703	0.011835	0.0379909
unconservative_F01.PB19834_421150	14.612	-1.43953	0.571851	-2.51731	0.0118255	0.0379909
unconservative_F01.PB13338_244749	23.0109	-1.35129	0.540155	-2.50167	0.0123609	0.0393201
unconservative_F01.PB13440_248123	23.0109	-1.35129	0.540155	-2.50167	0.0123609	0.0393201
mse-miR-6094	16.9346	5.92419	2.44714	2.42086	0.0154839	0.0485781
unconservative_F01.PB16361_343228	5.59905	-1.86546	0.770832	-2.42006	0.0155181	0.0485781
unconservative_F01.PB18584_393223	9.83837	-1.38147	0.570626	-2.42097	0.015479	0.0485781

## Sheet: 2-2 g_vs_ctrl_enrichment
	Term	Adjusted P-value	Term_name	Class
0	ko04145	0.0418454	Phagosome	Kegg
0	GO:0006184	0.00106864	GTP catabolic process	BP
1	GO:0006200	0.00259317	ATP catabolic process	BP
2	GO:0006952	1.06466e-05	defense response	BP
3	GO:0007017	0.000192036	microtubule-based process	BP
4	GO:0009987	0.0024138	cellular process	BP
5	GO:0044763	0.0237943	single-organism cellular process	BP
6	GO:0051258	0.000197865	protein polymerization	BP
7	GO:0055085	0.00339632	transmembrane transport	BP
0	GO:0005737	0.0170338	cytoplasm	CC
1	GO:0005874	3.81554e-05	microtubule	CC
2	GO:0016021	0.0453455	integral component of membrane	CC
0	GO:0003676	0.0301948	nucleic acid binding	MF
1	GO:0003924	0.00155384	GTPase activity	MF
2	GO:0004518	0.000506038	nuclease activity	MF
3	GO:0005200	0.000271275	structural constituent of cytoskeleton	MF
4	GO:0005525	0.00640367	GTP binding	MF
5	GO:0008270	0.0203946	zinc ion binding	MF
6	GO:0042626	0.00113442	ATPase activity, coupled to transmembrane movement of substances	MF
0	KOG1376	0.00215105	Alpha tubulin	KOG
0	PF00091.20	0.00851637	Tubulin/FtsZ family, GTPase domain	Pfam
1	PF00560.28	0.0052136	Leucine Rich Repeat	Pfam
2	PF03953.12	0.00851637	Tubulin C-terminal domain	Pfam
3	PF12799.2	0.00851637	Leucine Rich repeats (2 copies)	Pfam
4	PF13504.1	0.000598764	Leucine rich repeat	Pfam
5	PF13855.1	0.0049108	Leucine rich repeat	Pfam

## Sheet: 2-3 hepa_vs_ctrl
	baseMean	log2FoldChange	lfcSE	stat	pvalue	padj
bmo-miR-1175-3p	14104.2	10.8599	0.510043	21.2921	1.34282e-100	1.0004e-97
cte-miR-1175-3p	406224	10.2803	0.700607	14.6734	9.54428e-49	3.55524e-46
lgi-miR-750	22681.7	11.2346	0.768305	14.6225	2.01753e-48	5.01019e-46
cte-miR-1175-5p	4762.27	11.97	0.864683	13.8432	1.39804e-43	2.60384e-41
cte-miR-375	734.949	12.9792	0.985319	13.1726	1.2613e-39	1.87934e-37
cte-miR-750	315259	10.5906	0.902283	11.7376	8.1784e-32	1.01548e-29
cte-miR-1989	18085.6	11.0586	0.970023	11.4004	4.1638e-30	4.43147e-28
ame-miR-750	253855	10.4837	0.933861	11.2262	3.03151e-29	2.82309e-27
sme-miR-1175-3p	1045.78	12.4649	1.12646	11.0655	1.84403e-28	1.52645e-26
lgi-miR-216b	146809	3.79965	0.346937	10.952	6.49842e-28	4.84132e-26
pmi-miR-375-3p	18475.3	11.5761	1.09583	10.5638	4.38664e-26	2.97095e-24
sko-miR-375	1025.79	9.91436	0.972606	10.1936	2.11768e-24	1.31472e-22
ame-miR-375	107.575	9.71864	0.962871	10.0934	5.90859e-24	3.38608e-22
api-miR-279b	4346.16	-1.88712	0.196132	-9.62172	6.47423e-22	3.44521e-20
sme-miR-750-3p	6777.82	11.1779	1.22822	9.10087	8.96136e-20	4.45081e-18
unconservative_F01.PB21771_481362	442.87	7.40464	0.842583	8.78803	1.52211e-18	7.08734e-17
cte-miR-216b	1598.46	3.9014	0.458033	8.51773	1.62711e-17	7.13057e-16
pma-miR-375b-3p	28387.1	10.9748	1.33063	8.24781	1.61321e-16	6.6769e-15
ipu-miR-375	27131.3	10.9523	1.34868	8.12076	4.63256e-16	1.81645e-14
aca-miR-375-3p	97136.3	11.0132	1.39126	7.91599	2.45293e-15	9.13715e-14
dme-miR-283-5p	98.7155	4.20972	0.541525	7.77382	7.61525e-15	2.46668e-13
dvi-miR-283-5p	98.7155	4.20972	0.541525	7.77382	7.61525e-15	2.46668e-13
tca-miR-283-5p	98.8431	4.21178	0.54151	7.77785	7.37673e-15	2.46668e-13
ame-miR-283	100.303	4.23584	0.545723	7.76188	8.36811e-15	2.5976e-13
bmo-miR-279a	523350	-1.43469	0.224833	-6.38111	1.75804e-10	5.23897e-09
lgi-miR-96b	10994.9	-4.67611	0.759069	-6.16032	7.25988e-10	2.08024e-08
cte-miR-12	8492.12	4.0504	0.681482	5.94352	2.78967e-09	7.69743e-08
cfa-miR-375	3873.87	7.77139	1.40881	5.51627	3.4628e-08	9.21352e-07
lgi-miR-216a	424990	3.31147	0.608907	5.43838	5.37662e-08	1.38124e-06
api-miR-278	3282.98	-5.26071	0.998518	-5.26852	1.37528e-07	3.41528e-06
pmi-miR-278-3p	3048.73	-5.20236	0.991441	-5.24727	1.54366e-07	3.59384e-06
spu-miR-278-3p	3048.23	-5.20212	0.991375	-5.24738	1.54278e-07	3.59384e-06
cte-miR-278	2376.47	-5.6046	1.06959	-5.23994	1.60631e-07	3.62637e-06
aae-miR-12-5p	1301.79	3.88697	0.756045	5.14119	2.73011e-07	5.98215e-06
tca-miR-12-5p	1310.7	3.8594	0.755823	5.10622	3.28659e-07	6.87215e-06
tur-miR-12a-5p	1311.44	3.85892	0.756018	5.10427	3.32077e-07	6.87215e-06
cgr-miR-1	1122.23	-1.77792	0.355222	-5.0051	5.58345e-07	1.12423e-05
isc-miR-315	7838.64	-6.753	1.47115	-4.59029	4.42629e-06	8.67787e-05
pma-miR-315	2705.2	-7.07197	1.54829	-4.56761	4.93328e-06	9.42382e-05
aae-miR-315-5p	339270	-6.72037	1.5048	-4.46595	7.97153e-06	0.0001414
api-miR-315	343702	-6.71733	1.50351	-4.46778	7.90345e-06	0.0001414
sko-miR-315	343323	-6.71824	1.50406	-4.46673	7.94242e-06	0.0001414
aae-miR-9a	875.306	-6.78935	1.56616	-4.33502	1.45748e-05	0.00023131
aca-miR-9-5p	875.306	-6.78935	1.56616	-4.33502	1.45748e-05	0.00023131
bfl-miR-9-5p	875.977	-6.79046	1.56524	-4.33828	1.43601e-05	0.00023131
efu-miR-9-5p	874.919	-6.7887	1.56611	-4.33475	1.45927e-05	0.00023131
sha-miR-9	874.919	-6.7887	1.56611	-4.33475	1.45927e-05	0.00023131
tur-miR-279-3p	2570.07	-2.35324	0.556022	-4.23227	2.31342e-05	0.000359062
age-miR-29b	1341.1	-5.55964	1.33029	-4.17927	2.92446e-05	0.00041108
aja-miR-29b	1341.49	-5.56007	1.33035	-4.1794	2.92281e-05	0.00041108
dre-miR-29b	1341.1	-5.55964	1.33029	-4.17927	2.92446e-05	0.00041108
dre-miR-31	280.907	-5.26496	1.2596	-4.17987	2.91677e-05	0.00041108
ipu-miR-31	280.907	-5.26496	1.2596	-4.17987	2.91677e-05	0.00041108
aca-miR-29b	1033.71	-5.64757	1.37389	-4.11063	3.94578e-05	0.000544371
ame-miR-279d	351778	-1.19109	0.296197	-4.02128	5.78825e-05	0.000756535
bfl-miR-31-5p	519.596	-5.28345	1.31272	-4.02482	5.70194e-05	0.000756535
unconservative_F01.PB11746_196326	24.6781	3.75054	0.931679	4.02557	5.68366e-05	0.000756535
pma-miR-29a-3p	6562.08	-5.06622	1.27003	-3.98907	6.63324e-05	0.000852029
aae-miR-31	2374	-4.78879	1.20688	-3.96791	7.25059e-05	0.00091554
lgi-miR-9-3p	212.657	-6.03562	1.55983	-3.8694	0.000109104	0.0013547
lgi-miR-67	1.04186e+06	1.13862	0.294959	3.86026	0.000113266	0.00138333
aae-miR-219	182.545	-7.06245	1.83783	-3.84282	0.000121629	0.00144273
bfl-miR-219	182.352	-7.06091	1.83779	-3.84207	0.000122002	0.00144273
unconservative_F01.PB12889_230602	32.2182	1.39072	0.363212	3.82896	0.000128686	0.00149799
bta-miR-219-5p	175.931	-7.00889	1.83358	-3.82251	0.0001321	0.00151407
api-miR-184b	11472.8	1.03155	0.270272	3.81671	0.000135241	0.00152658
cte-miR-1994	12049.3	-4.39894	1.15707	-3.80179	0.000143654	0.00159734
xbo-miR-219	118.094	-7.3893	1.94715	-3.79493	0.000147687	0.00161804
unconservative_F01.PB8934_136360	11.5723	6.55078	1.73778	3.76962	0.000163499	0.00176531
cla-miR-1994	4911.97	-4.64531	1.23661	-3.75647	0.000172324	0.00183402
unconservative_F01.PB13571_252657	59.6743	2.02535	0.541472	3.74045	0.00018369	0.00192745
egr-miR-9	143.564	-7.17535	1.93836	-3.70177	0.000214097	0.00221531
hru-miR-1986	7.52385	3.5303	0.955442	3.69494	0.000219936	0.00224456
unconservative_F01.PB12022_203577	20.1654	1.97733	0.539718	3.66364	0.000248656	0.00250336
unconservative_F01.PB13571_252665	27.0428	4.2296	1.16197	3.64002	0.000272618	0.00265999
unconservative_F01.PB16964_362242	28.8736	2.46546	0.677724	3.63785	0.000274926	0.00265999
unconservative_F01.PB21377_468416	27.0428	4.2296	1.16197	3.64002	0.000272618	0.00265999
unconservative_F01.PB10175_161916	27.111	4.18953	1.15975	3.61243	0.000303337	0.00289725
bta-miR-378c	6.04521	-5.49798	1.55839	-3.52799	0.000418732	0.00389944
pma-miR-133a	2694.95	-4.18264	1.18483	-3.53015	0.000415326	0.00389944
api-miR-279a	108523	-1.05515	0.308794	-3.417	0.00063316	0.00582351
cte-miR-29a	116725	-3.93464	1.15367	-3.41053	0.00064836	0.00589059
cin-miR-31	994.934	-4.13827	1.23525	-3.35016	0.000807651	0.0072494
csa-miR-31	993.986	-4.12876	1.23537	-3.34213	0.000831379	0.00737354
dpu-miR-31	643.15	-4.06429	1.22825	-3.309	0.000936293	0.00820633
isc-miR-285	7.49415	-5.80689	1.76029	-3.29882	0.000970925	0.00841092
lgi-miR-1994a	39855.6	-4.32374	1.31654	-3.28418	0.0010228	0.00874517
tca-miR-31-5p	629.49	-4.01119	1.22241	-3.28139	0.00103299	0.00874517
oan-miR-133c	631.956	-3.8501	1.17635	-3.27292	0.00106441	0.00890997
ame-miR-31a	596.645	-4.01103	1.23162	-3.25672	0.00112708	0.00932969
sme-miR-31a-5p	872.731	-4.19033	1.28842	-3.25229	0.0011448	0.00937227
unconservative_F01.PB16178_337489	16.6801	1.69865	0.526801	3.22446	0.00126211	0.00989756
unconservative_F01.PB17142_368467	16.6801	1.69865	0.526801	3.22446	0.00126211	0.00989756
unconservative_F01.PB18595_393449	16.6801	1.69865	0.526801	3.22446	0.00126211	0.00989756
unconservative_F01.PB19181_406035	16.6801	1.69865	0.526801	3.22446	0.00126211	0.00989756
cin-miR-1-3p	2.85322e+06	-2.36781	0.736867	-3.21335	0.00131196	0.0101814
pma-miR-1b	2.91168e+06	-2.35144	0.732857	-3.2086	0.00133384	0.0102445
gga-miR-133c-3p	95389.3	-3.94066	1.23409	-3.19317	0.00140722	0.0106977
cgr-miR-151-3p	5.45654	-5.33853	1.6741	-3.1889	0.00142814	0.0107471
unconservative_F01.PB18265_386810	30.003	3.06473	0.967224	3.16859	0.00153181	0.0111882
unconservative_F01.PB2769_34291	30.003	3.06473	0.967224	3.16859	0.00153181	0.0111882
unconservative_F01.PB8120_119560	30.003	3.06473	0.967224	3.16859	0.00153181	0.0111882
sme-miR-31b-5p	308.358	-4.02292	1.27126	-3.16452	0.00155337	0.0112356
oan-miR-31-5p	51823.5	-3.60894	1.14665	-3.14738	0.00164739	0.011801
efu-miR-219	80.475	-7.34342	2.33682	-3.14248	0.00167522	0.0118861
bma-miR-133	986.916	-3.56494	1.13939	-3.1288	0.00175523	0.0123363
unconservative_F01.PB12734_225125	40.1439	3.28885	1.05312	3.12296	0.00179041	0.012466
cfa-miR-486	10.6825	-3.87173	1.24997	-3.09746	0.00195189	0.0134644
hru-miR-1990	9.13634	3.2517	1.05656	3.07762	0.00208659	0.0142043
lva-miR-133-3p	2797.51	-3.61098	1.17388	-3.0761	0.00209728	0.0142043
lgi-miR-1994b	25422.1	-3.82506	1.24841	-3.06393	0.00218448	0.0143387
ola-miR-31	875.191	-3.73346	1.21848	-3.06403	0.00218376	0.0143387
efu-miR-486	9.9013	-3.7577	1.22864	-3.05841	0.00222514	0.014415
xla-miR-133d	1106.49	-3.55387	1.16426	-3.05247	0.00226966	0.0145767
sja-miR-133	155.414	-3.78875	1.24352	-3.0468	0.00231291	0.0147275
asu-miR-133-3p	547.681	-3.43329	1.12855	-3.04221	0.00234844	0.014827
pma-miR-133b-3p	690.713	-3.36842	1.10934	-3.03642	0.00239404	0.0149879
sme-miR-133a-3p	1870.7	-3.39346	1.12142	-3.02603	0.00247785	0.0153833
aca-miR-31-5p	75739	-3.278	1.08582	-3.01891	0.00253689	0.0156197
bta-miR-133b	544.55	-3.39887	1.12911	-3.01023	0.00261054	0.0156389
bta-miR-31	92.7418	-4.23312	1.41036	-3.00145	0.00268695	0.0156389
cgr-miR-31-5p	92.7418	-4.23312	1.41036	-3.00145	0.00268695	0.0156389
chi-miR-133b	544.55	-3.39887	1.12911	-3.01023	0.00261054	0.0156389
crm-miR-72-5p	75144.2	-3.26228	1.08456	-3.00792	0.00263038	0.0156389
ggo-miR-133b	544.55	-3.39887	1.12911	-3.01023	0.00261054	0.0156389
ola-miR-133-3p	599.956	-3.37869	1.12555	-3.00181	0.0026838	0.0156389
cfa-miR-31	92.3775	-4.22732	1.40968	-2.99877	0.00271072	0.0156549
asu-miR-72-5p	72816.5	-3.23668	1.08176	-2.99205	0.00277113	0.0158807
sko-miR-1-3p	170.287	-1.34034	0.449851	-2.97953	0.00288691	0.0163844
bta-miR-486	8.83077	-4.26354	1.43703	-2.9669	0.00300815	0.0168502
cbr-miR-72	30.4266	-4.92899	1.66473	-2.96082	0.00306816	0.0170581
oha-miR-133b-3p	840.235	-3.38493	1.1447	-2.95705	0.003106	0.0171405
mml-miR-133a	498.018	-3.69132	1.25544	-2.94025	0.00327945	0.0179646
aae-miR-133	67717.3	-3.77835	1.31256	-2.8786	0.00399445	0.020006
aca-miR-133a	67716.9	-3.77834	1.31256	-2.8786	0.0039945	0.020006
bfl-miR-133	67714.6	-3.77829	1.31257	-2.87854	0.00399522	0.020006
cfa-miR-133c	67716.9	-3.77834	1.31256	-2.8786	0.0039945	0.020006
chi-miR-133a-3p	67717.1	-3.77834	1.31256	-2.8786	0.00399447	0.020006
efu-miR-133-3p	67716.9	-3.77834	1.31256	-2.8786	0.0039945	0.020006
hsa-miR-7975	104.33	1.77957	0.612942	2.90333	0.00369214	0.020006
sha-miR-133a	67685.8	-3.77836	1.31281	-2.87807	0.00400119	0.020006
unconservative_F01.PB14832_293811	6.81009	2.61607	0.908373	2.87995	0.00397735	0.020006
unconservative_F01.PB19692_417531	6.81009	2.61607	0.908373	2.87995	0.00397735	0.020006
unconservative_F01.PB20352_433548	6.81009	2.61607	0.908373	2.87995	0.00397735	0.020006
unconservative_F01.PB9765_153391	6.81009	2.61607	0.908373	2.87995	0.00397735	0.020006
xtr-miR-9b-5p	51.2018	-6.46527	2.3484	-2.75306	0.00590414	0.0287489
unconservative_F01.PB5995_77610	14.6895	1.40093	0.509468	2.74979	0.00596331	0.0288485
unconservative_F01.PB13850_262213	426.605	1.94307	0.716998	2.71	0.00672823	0.0321316
unconservative_F01.PB21666_478043	436.043	1.92035	0.714851	2.68637	0.00722337	0.0342765
bma-miR-9-5p	34.121	-7.96461	2.97367	-2.67838	0.00739795	0.0348828
unconservative_F01.PB16214_338567	4.39383	2.56832	0.960666	2.67348	0.00750698	0.0351742
aca-miR-1a-3p	24118.3	-1.35661	0.510949	-2.65509	0.00792874	0.0366889
sko-miR-9-3p	10.8143	-6.2992	2.38949	-2.63621	0.00838372	0.0385547
lgi-miR-183	5725.17	5.59376	2.13951	2.61451	0.0089355	0.0408402
unconservative_F01.PB5808_75056	164.498	1.1917	0.461943	2.57977	0.00988673	0.0449123
lgi-miR-34	1971.92	-1.26336	0.490636	-2.57495	0.0100254	0.0452664
bta-miR-99b	15.2846	-3.39357	1.32222	-2.56657	0.010271	0.0460957
ssc-miR-206	86.8914	-1.1032	0.433379	-2.54558	0.0109096	0.0486686

## Sheet: 2-4 hepa_vs_ctrl_enrichment
	Term	Adjusted P-value	Term_name	Class
0	ko03040	0.0408385	Spliceosome	Kegg
1	ko04141	0.0150631	Protein processing in endoplasmic reticulum	Kegg
2	ko04144	0.00168548	Endocytosis	Kegg
0	GO:0006886	0.00152743	intracellular protein transport	BP
1	GO:0006950	1.79254e-05	response to stress	BP
2	GO:0016192	0.0130537	vesicle-mediated transport	BP
3	GO:0016310	0.0205352	phosphorylation	BP
0	GO:0005524	0.0220917	ATP binding	MF
0	KOG0101	0.0157142	Molecular chaperones HSP70/HSC70, HSP70 superfamily	KOG
0	PF00012.15	0.00924343	Hsp70 protein	Pfam

## Sheet: 2-5 musle_vs_ctrl
	baseMean	log2FoldChange	lfcSE	stat	pvalue	padj
lva-miR-133-3p	2797.51	4.69369	0.222204	21.1233	4.85571e-99	3.98169e-96
gga-miR-133c-3p	95389.3	5.07339	0.254279	19.952	1.43943e-88	5.90167e-86
sja-miR-133	155.414	4.98733	0.256321	19.4574	2.52384e-84	6.8985e-82
aae-miR-315-5p	339270	7.55929	0.408577	18.5015	2.00754e-76	4.11546e-74
sko-miR-315	343323	7.55438	0.408923	18.4738	3.35341e-76	5.49958e-74
api-miR-315	343702	7.55106	0.409116	18.457	4.57938e-76	6.25849e-74
sme-miR-133a-3p	1870.7	4.38923	0.24302	18.0612	6.44371e-73	7.54834e-71
isc-miR-315	7838.64	7.39191	0.416541	17.7459	1.85324e-70	1.89957e-68
mml-miR-133a	498.018	5.00389	0.299226	16.7228	8.94834e-63	8.15293e-61
pma-miR-315	2705.2	7.83385	0.484221	16.1783	7.17997e-59	5.88758e-57
bma-miR-133	986.916	4.50746	0.294004	15.3313	4.72438e-53	3.52181e-51
xla-miR-133d	1106.49	4.59156	0.306023	15.004	6.91462e-51	4.72499e-49
oan-miR-133c	631.956	4.75385	0.324861	14.6335	1.71736e-48	1.08326e-46
aae-miR-9a	875.306	7.64448	0.538253	14.2024	8.85539e-46	4.49799e-44
aca-miR-9-5p	875.306	7.64448	0.538253	14.2024	8.85539e-46	4.49799e-44
efu-miR-9-5p	874.919	7.64384	0.538345	14.1988	9.3251e-46	4.49799e-44
sha-miR-9	874.919	7.64384	0.538345	14.1988	9.3251e-46	4.49799e-44
lgi-miR-9-3p	212.657	7.02031	0.498831	14.0735	5.52442e-45	2.51668e-43
bfl-miR-9-5p	875.977	7.63403	0.544126	14.0299	1.02313e-44	4.41561e-43
oha-miR-133b-3p	840.235	4.41635	0.334379	13.2076	7.9297e-40	3.25118e-38
ola-miR-133-3p	599.956	4.3366	0.339325	12.7801	2.11827e-37	8.27133e-36
pma-miR-133b-3p	690.713	4.27389	0.342911	12.4635	1.18001e-35	4.39824e-34
aae-miR-219	182.545	8.5908	0.691369	12.4258	1.89373e-35	6.75155e-34
bfl-miR-219	182.352	8.58919	0.692273	12.4072	2.38815e-35	8.15951e-34
asu-miR-133-3p	547.681	4.36432	0.353246	12.3549	4.58393e-35	1.34747e-33
bta-miR-133b	544.55	4.35034	0.352124	12.3546	4.60113e-35	1.34747e-33
chi-miR-133b	544.55	4.35034	0.352124	12.3546	4.60113e-35	1.34747e-33
ggo-miR-133b	544.55	4.35034	0.352124	12.3546	4.60113e-35	1.34747e-33
bta-miR-219-5p	175.931	8.53715	0.692961	12.3198	7.08568e-35	2.00354e-33
aae-miR-133	67717.3	5.21206	0.432381	12.0543	1.84023e-33	4.38027e-32
aca-miR-133a	67716.9	5.21206	0.432381	12.0543	1.84057e-33	4.38027e-32
bfl-miR-133	67714.6	5.21204	0.432426	12.053	1.86963e-33	4.38027e-32
cfa-miR-133c	67716.9	5.21206	0.432381	12.0543	1.84057e-33	4.38027e-32
chi-miR-133a-3p	67717.1	5.21206	0.432381	12.0543	1.84029e-33	4.38027e-32
efu-miR-133-3p	67716.9	5.21206	0.432381	12.0543	1.84057e-33	4.38027e-32
sha-miR-133a	67685.8	5.21267	0.432972	12.0393	2.20889e-33	5.03136e-32
pma-miR-133a	2694.95	4.90147	0.434875	11.271	1.82486e-29	4.04429e-28
xbo-miR-219	118.094	8.32847	0.778748	10.6947	1.07776e-26	2.3257e-25
egr-miR-9	143.564	7.61983	0.803638	9.48166	2.50261e-21	5.2619e-20
bma-miR-9-5p	34.121	9.32221	1.02203	9.12124	7.42685e-20	1.5225e-18
efu-miR-219	80.475	9.13278	1.03055	8.86206	7.85463e-19	1.57093e-17
aae-miR-125-5p	2945.57	2.93491	0.377761	7.76923	7.89653e-15	1.47163e-13
chi-miR-125b-5p	2945.24	2.93461	0.377513	7.77353	7.63268e-15	1.47163e-13
dvi-miR-125-5p	2945.57	2.93491	0.377761	7.76923	7.89653e-15	1.47163e-13
cin-miR-1-3p	2.85322e+06	2.66707	0.350605	7.60705	2.80416e-14	5.10981e-13
tca-miR-100-5p	599915	1.6003	0.210657	7.59673	3.03713e-14	5.41402e-13
ccr-miR-100	600826	1.59547	0.210258	7.58815	3.24498e-14	5.54351e-13
ola-miR-100	600789	1.59567	0.210273	7.58856	3.23481e-14	5.54351e-13
xtr-miR-9b-5p	51.2018	7.5288	0.99291	7.58256	3.38791e-14	5.66956e-13
pma-miR-1b	2.91168e+06	2.64768	0.350905	7.54528	4.51329e-14	7.4018e-13
oha-miR-100-5p	607482	1.57951	0.21102	7.4851	7.14922e-14	1.14948e-12
aae-miR-100	607350	1.58	0.211256	7.47906	7.48569e-14	1.18044e-12
odi-miR-1c	145284	1.9208	0.258602	7.42765	1.10544e-13	1.71031e-12
asu-miR-100a-5p	648073	1.5102	0.205852	7.33635	2.19493e-13	3.33304e-12
bfl-miR-100-5p	644916	1.51394	0.206583	7.32849	2.32759e-13	3.47023e-12
cte-miR-277a	2288.28	-11.5619	1.61339	-7.16624	7.70875e-13	1.12878e-11
ssa-miR-9b-5p	8.2512	7.27415	1.08927	6.67802	2.4219e-11	3.48414e-10
cte-miR-317	129824	-1.78378	0.290936	-6.13117	8.72325e-10	1.23329e-08
lgi-miR-317	145910	-1.77003	0.289327	-6.11777	9.48965e-10	1.30054e-08
sko-miR-9-3p	10.8143	6.69241	1.09401	6.11732	9.51618e-10	1.30054e-08
prd-let-7-5p	171147	1.71566	0.285164	6.01642	1.78318e-09	2.39706e-08
aca-let-7a-5p	171421	1.71416	0.285248	6.00939	1.86226e-09	2.46299e-08
aae-miR-8-3p	133322	2.11405	0.357599	5.91177	3.3845e-09	4.3364e-08
cqu-miR-8-3p	133322	2.11405	0.357599	5.91177	3.3845e-09	4.3364e-08
hme-let-7	176169	1.68643	0.290227	5.81073	6.21997e-09	7.74124e-08
mse-let-7a	176167	1.68643	0.290242	5.81044	6.23076e-09	7.74124e-08
ame-let-7	175665	1.68735	0.290931	5.79983	6.63809e-09	8.12424e-08
aca-miR-99b-5p	345865	1.65051	0.306897	5.37805	7.5296e-08	8.95169e-07
str-miR-1-3p	19256.5	1.69757	0.315651	5.37798	7.53252e-08	8.95169e-07
asu-miR-1-3p	19509	1.69131	0.316065	5.35115	8.73982e-08	9.99145e-07
crm-miR-1-3p	19513.4	1.69034	0.315815	5.3523	8.6843e-08	9.99145e-07
cte-miR-1	19523.3	1.68968	0.315801	5.35046	8.77298e-08	9.99145e-07
oha-miR-1a-3p	20813	1.65982	0.31269	5.30819	1.10722e-07	1.24372e-06
aae-miR-12-5p	1301.79	-4.64245	0.9247	-5.02049	5.15403e-07	5.71122e-06
tca-miR-12-5p	1310.7	-4.61141	0.920442	-5.00999	5.44333e-07	5.87307e-06
tur-miR-12a-5p	1311.44	-4.61223	0.92022	-5.0121	5.38387e-07	5.87307e-06
aae-miR-1	21486.6	1.67486	0.335269	4.99558	5.86591e-07	6.24682e-06
bmo-miR-1175-3p	14104.2	-9.37018	1.89154	-4.95373	7.2803e-07	7.65365e-06
aca-miR-1a-3p	24118.3	1.56184	0.320394	4.87475	1.08944e-06	1.13081e-05
cte-miR-278	2376.47	4.48186	0.924427	4.84825	1.24553e-06	1.27667e-05
unconservative_F01.PB13890_263556	41.6688	4.51621	0.940709	4.80086	1.57988e-06	1.59938e-05
lgi-miR-750	22681.7	-9.5098	1.9846	-4.79181	1.65287e-06	1.65287e-05
cte-miR-12	8492.12	-4.5282	0.947995	-4.7766	1.78281e-06	1.76133e-05
lgi-miR-183	5725.17	-9.95926	2.09497	-4.75389	1.99536e-06	1.94785e-05
hme-miR-9b	3.69286	6.11293	1.30562	4.68203	2.84047e-06	2.74022e-05
cte-miR-1175-3p	406224	-8.59033	1.88698	-4.55243	5.30305e-06	5.0564e-05
cte-miR-1989	18085.6	-9.23576	2.03829	-4.53112	5.86707e-06	5.52989e-05
pmi-miR-375-3p	18475.3	-9.66571	2.15172	-4.49209	7.0528e-06	6.57193e-05
cte-miR-1175-5p	4762.27	-9.94579	2.23998	-4.44013	8.9906e-06	8.28348e-05
cte-miR-750	315259	-8.75329	1.97498	-4.43209	9.33248e-06	8.50293e-05
api-miR-278	3282.98	4.08883	0.924727	4.42166	9.79468e-06	8.82598e-05
cfa-miR-375	3873.87	-8.37087	1.90944	-4.38393	1.16556e-05	0.000103887
ame-miR-750	253855	-8.62804	1.97877	-4.3603	1.29887e-05	0.000114524
pmi-miR-278-3p	3048.73	4.02305	0.925319	4.34774	1.37546e-05	0.00011881
spu-miR-278-3p	3048.23	4.02278	0.925291	4.34758	1.37646e-05	0.00011881
unconservative_F01.PB13349_245162	7.42687	2.3792	0.563842	4.21962	2.44716e-05	0.000206874
unconservative_F01.PB15249_306768	7.42687	2.3792	0.563842	4.21962	2.44716e-05	0.000206874
lgi-miR-216a	424990	-3.48533	0.846487	-4.1174	3.83172e-05	0.000317375
pma-miR-100b	12275	1.72796	0.421161	4.10286	4.08076e-05	0.000334622
aca-miR-375-3p	97136.3	-9.04449	2.22754	-4.06031	4.90076e-05	0.000397883
sme-miR-750-3p	6777.82	-9.17921	2.29071	-4.00714	6.14577e-05	0.000494072
dpu-miR-92	1253.95	-1.24416	0.314782	-3.95246	7.73521e-05	0.000615813
pma-miR-375b-3p	28387.1	-9.05298	2.29704	-3.94115	8.10933e-05	0.000639389
ipu-miR-375	27131.3	-9.00735	2.30486	-3.90798	9.30692e-05	0.000726826
aae-miR-317	3289.14	-1.36225	0.349085	-3.90236	9.52612e-05	0.000730039
mse-miR-317	3289.14	-1.36225	0.349085	-3.90236	9.52612e-05	0.000730039
unconservative_F01.PB21526_473461	8.05307	2.34558	0.603399	3.88727	0.000101378	0.000769721
cte-miR-67	15439.2	-1.37321	0.354209	-3.87682	0.00010583	0.00079615
unconservative_F01.PB12292_210091	5.85176	2.44074	0.633637	3.85195	0.000117179	0.000857918
unconservative_F01.PB13471_249180	5.85176	2.44074	0.633637	3.85195	0.000117179	0.000857918
unconservative_F01.PB21578_475205	5.85176	2.44074	0.633637	3.85195	0.000117179	0.000857918
gga-miR-92-3p	6553.53	-1.004	0.269262	-3.72871	0.000192464	0.00139664
unconservative_F01.PB19279_408216	3.92228	3.3964	0.913136	3.71948	0.000199631	0.00142949
cte-miR-216b	1598.46	-3.62045	0.975404	-3.71175	0.000205835	0.00143038
pma-miR-92a	52.9831	-1.37201	0.372162	-3.6866	0.00022727	0.00156606
sko-miR-375	1025.79	-8.28459	2.25244	-3.67804	0.00023503	0.00160604
aca-miR-29b	1033.71	-5.23137	1.43283	-3.65106	0.000261158	0.00176983
ame-miR-137	6.67975	-5.05796	1.39096	-3.63632	0.000276558	0.00185883
lgi-miR-1994a	39855.6	-4.65262	1.28388	-3.62387	0.000290227	0.00193485
cin-miR-92a-3p	35.5743	-1.63623	0.452608	-3.61512	0.00030021	0.00198526
ame-miR-283	100.303	-4.04447	1.12939	-3.58111	0.000342142	0.00224036
dme-miR-283-5p	98.7155	-4.02071	1.12455	-3.57538	0.000349716	0.00224036
dvi-miR-283-5p	98.7155	-4.02071	1.12455	-3.57538	0.000349716	0.00224036
tca-miR-283-5p	98.8431	-4.02264	1.12486	-3.57612	0.000348734	0.00224036
unconservative_F01.PB17499_376971	12.6211	2.44249	0.686399	3.55842	0.000373096	0.00237162
age-miR-29b	1341.1	-4.96311	1.40994	-3.52008	0.000431415	0.00265985
aja-miR-29b	1341.49	-4.96354	1.41	-3.52024	0.000431157	0.00265985
dre-miR-29b	1341.1	-4.96311	1.40994	-3.52008	0.000431415	0.00265985
dan-miR-92b	173.488	-1.44003	0.410248	-3.51014	0.000447874	0.00274072
bmo-miR-279b-3p	197.237	-3.22139	0.919557	-3.5032	0.000459703	0.00279227
unconservative_F01.PB21771_481362	442.87	-6.01307	1.73256	-3.47063	0.000519231	0.00313066
sme-miR-1175-3p	1045.78	-9.93893	2.8919	-3.43681	0.000588601	0.00352301
cte-miR-375	734.949	-10.9092	3.19751	-3.41177	0.000645429	0.00383516
bma-miR-92	29.6523	-1.58854	0.469715	-3.38193	0.000719785	0.00421588
sja-miR-8-3p	1470.33	1.20451	0.356509	3.37862	0.000728493	0.00423663
pma-miR-29a-3p	6562.08	-4.50828	1.3474	-3.34591	0.000820124	0.00473593
lva-miR-153-3p	63.3024	-2.26923	0.679541	-3.33936	0.000839722	0.00478175
unconservative_F01.PB13824_261438	39.3093	2.41707	0.723611	3.34029	0.000836909	0.00478175
lgi-miR-1994b	25422.1	-4.07684	1.22203	-3.33614	0.000849509	0.00480412
unconservative_F01.PB12586_219664	40.308	-2.91896	0.886727	-3.29183	0.000995372	0.00559045
sko-miR-92c	153.312	-1.5381	0.470135	-3.2716	0.00106939	0.0059653
cte-miR-10a	73.6195	-2.41282	0.742087	-3.25139	0.00114841	0.00636281
aca-miR-10b-5p	752.716	-2.2322	0.688362	-3.24277	0.00118372	0.00638588
bta-miR-10b	752.716	-2.2322	0.688362	-3.24277	0.00118372	0.00638588
oar-miR-10b	752.716	-2.2322	0.688362	-3.24277	0.00118372	0.00638588
sha-miR-10b	749.932	-2.23428	0.688665	-3.24436	0.00117716	0.00638588
aga-miR-10	4179.49	-2.01572	0.62771	-3.21124	0.00132166	0.00708338
oan-miR-92b	77.9139	-1.41759	0.445817	-3.17977	0.00147391	0.00778881
tur-miR-10-5p	4263.95	-2.01003	0.632353	-3.17864	0.00147966	0.00778881
unconservative_F01.PB13440_248119	33.1043	-1.90212	0.598833	-3.17638	0.00149127	0.00778881
unconservative_F01.PB21381_468536	4.16578	-4.36185	1.37276	-3.17744	0.00148584	0.00778881
sme-miR-31b-5p	308.358	-4.0446	1.28234	-3.15408	0.00161003	0.00835587
bta-miR-31	92.7418	-4.4857	1.42517	-3.14748	0.00164684	0.00838761
cgr-miR-31-5p	92.7418	-4.4857	1.42517	-3.14748	0.00164684	0.00838761
tca-miR-31-5p	629.49	-3.91564	1.24371	-3.14835	0.00164195	0.00838761
cfa-miR-31	92.3775	-4.4799	1.42448	-3.14493	0.00166127	0.0084089
unconservative_F01.PB19312_408868	130.802	1.68826	0.537329	3.14194	0.00167831	0.00844305
ame-miR-31a	596.645	-3.92399	1.25207	-3.13399	0.00172444	0.00862221
tur-miR-137-3p	6.4243	-4.98963	1.59732	-3.12374	0.00178566	0.00887417
api-miR-8	273.173	1.12756	0.362049	3.11438	0.00184332	0.00909657
cte-miR-29a	116725	-3.70514	1.19053	-3.11218	0.00185709	0.00909657
dpu-miR-31	643.15	-3.89873	1.25841	-3.09814	0.00194742	0.00939344
cin-miR-31	994.934	-3.92656	1.27042	-3.09076	0.00199642	0.00951781
csa-miR-31	993.986	-3.92514	1.26952	-3.09183	0.00198924	0.00951781
cte-miR-745b	5805.04	-1.05994	0.344081	-3.08049	0.00206658	0.00979535
ame-miR-375	107.575	-8.07955	2.63073	-3.07122	0.00213185	0.0100466
sme-miR-31a-5p	872.731	-4.03076	1.31745	-3.05951	0.00221697	0.0103881
aae-miR-279	32041.4	-1.73907	0.569976	-3.05112	0.00227987	0.0106221
ola-miR-31	875.191	-3.72999	1.22677	-3.04049	0.00236193	0.0109423
pmi-miR-10-5p	1904.36	-1.57473	0.528196	-2.98133	0.00286995	0.0131473
ame-miR-92a	143	-1.08921	0.366066	-2.97545	0.00292555	0.0133249
lva-miR-10-5p	1857.08	-1.54768	0.520436	-2.97381	0.00294123	0.0133249
lgi-miR-216b	146809	-3.01206	1.01426	-2.96971	0.00298083	0.0134301
aae-miR-278-3p	29.1052	2.88778	0.975221	2.96116	0.00306484	0.0137332
bfl-miR-31-5p	519.596	-4.24362	1.43829	-2.95047	0.00317289	0.01414
aae-miR-92a-3p	141.518	-1.08484	0.369449	-2.93637	0.00332078	0.01464
aga-miR-92a	141.518	-1.08484	0.369449	-2.93637	0.00332078	0.01464
cqu-miR-92	141.45	-1.08397	0.369541	-2.93328	0.00335397	0.0146555
aca-miR-153-3p	264.65	-1.57463	0.550197	-2.86194	0.00421054	0.0178475
bta-miR-153	264.65	-1.57463	0.550197	-2.86194	0.00421054	0.0178475
cfa-miR-153	264.65	-1.57463	0.550197	-2.86194	0.00421054	0.0178475
unconservative_F01.PB21102_458998	3.09413	2.37037	0.831471	2.85081	0.00436076	0.0181514
ccr-miR-10d	230.756	-2.69738	0.949015	-2.84229	0.00447906	0.0184564
dre-miR-10d-5p	230.756	-2.69738	0.949015	-2.84229	0.00447906	0.0184564
oan-miR-31-5p	51823.5	-3.36214	1.18507	-2.83709	0.00455273	0.0186662
cla-miR-1994	4911.97	-3.8045	1.34775	-2.82285	0.00475987	0.0191328
ccr-miR-10c	6613.49	-1.88566	0.68395	-2.75702	0.00583315	0.0232193
dre-miR-10c-5p	6613.49	-1.88566	0.68395	-2.75702	0.00583315	0.0232193
unconservative_F01.PB11531_191105	2.85673	3.23674	1.1769	2.75022	0.00595546	0.0235917
aae-miR-31	2374	-3.70626	1.3494	-2.7466	0.00602165	0.0235926
unconservative_F01.PB16864_358849	8.4087	1.49153	0.549313	2.71526	0.0066223	0.0253752
dre-miR-31	280.907	-3.83217	1.4267	-2.68603	0.00723059	0.0271976
ipu-miR-31	280.907	-3.83217	1.4267	-2.68603	0.00723059	0.0271976
crm-miR-72-5p	75144.2	-3.00586	1.12432	-2.67349	0.00750664	0.028107
asu-miR-72-5p	72816.5	-2.98574	1.12072	-2.66414	0.00771855	0.0287692
aca-miR-31-5p	75739	-3.00257	1.12825	-2.66125	0.00778507	0.0288754
cte-miR-1994	12049.3	-3.43169	1.29018	-2.65985	0.00781748	0.0288754
bta-miR-192	135.112	-3.98965	1.50427	-2.65222	0.00799655	0.0292282
cfa-miR-192	134.945	-3.98782	1.50414	-2.65123	0.00801993	0.0292282
cgr-miR-192	135.112	-3.98965	1.50427	-2.65222	0.00799655	0.0292282
ggo-miR-148a	631.343	-2.33005	0.879856	-2.64821	0.00809181	0.0293597
aca-miR-148a-3p	630.868	-2.32816	0.879807	-2.64622	0.00813966	0.0294032
tch-let-7a-5p	1510.96	1.55746	0.592824	2.62719	0.00860944	0.0309638
unconservative_F01.PB14108_270443	3.17806	3.04995	1.16416	2.61986	0.00879648	0.0313614
asu-miR-279a-3p	842.192	-2.27265	0.871602	-2.60743	0.00912236	0.0322087
bmo-miR-750-3p	7.26508	-5.1677	1.98387	-2.60486	0.00919127	0.0322087
mse-miR-750	7.26508	-5.1677	1.98387	-2.60486	0.00919127	0.0322087
aca-let-7c-5p	9618.78	1.1479	0.442096	2.59649	0.00941806	0.0327238
ggo-let-7c	9618.78	1.1479	0.442096	2.59649	0.00941806	0.0327238
unconservative_F01.PB10175_161916	27.111	-4.10336	1.58781	-2.58429	0.00975787	0.0337614
dan-miR-31a	14.5128	-3.62255	1.4042	-2.57979	0.00988597	0.0340609
unconservative_F01.PB13571_252665	27.0428	-4.09946	1.59673	-2.5674	0.0102464	0.0350086
unconservative_F01.PB21377_468416	27.0428	-4.09946	1.59673	-2.5674	0.0102464	0.0350086
dre-let-7d-5p	44.8991	1.17513	0.461214	2.5479	0.0108375	0.0361249
cbr-miR-72	30.4266	-4.39684	1.75866	-2.50011	0.0124156	0.0411659
str-miR-34c-5p	379.414	-1.57659	0.630857	-2.49912	0.0124502	0.0411659
unconservative_F01.PB21666_478045	22.2059	-2.33763	0.950445	-2.45951	0.0139127	0.0458168
unconservative_F01.PB14219_274078	2.70727	-3.67626	1.50771	-2.4383	0.0147564	0.0484009
unconservative_F01.PB5811_75093	5.62512	-2.85908	1.17361	-2.43615	0.0148447	0.0484967

## Sheet: 2-6 musle_vs_ctrl_enrichment
	Term	Adjusted P-value	Term_name	Class
0	GO:0044237	0.000349477	cellular metabolic process	BP
1	GO:0044710	0.0032625	single-organism metabolic process	BP
0	GO:0030016	0.0153722	myofibril	CC
1	GO:0032982	0.0148047	myosin filament	CC
0	GO:0003774	0.0380189	motor activity	MF
1	GO:0003779	0.019599	actin binding	MF
2	GO:0005516	0.0101261	calmodulin binding	MF
3	GO:0008270	0.0254	zinc ion binding	MF
4	GO:0016757	0.00355052	transferase activity, transferring glycosyl groups	MF
5	GO:0016772	0.0159489	transferase activity, transferring phosphorus-containing groups	MF
0	KOG1217	0.000973663	Fibrillins and related proteins containing Ca2+-binding EGF-like domains	KOG
0	PF00008.22	0.000528568	EGF-like domain	Pfam
1	PF00386.16	0.00270094	C1q domain	Pfam
2	PF01549.19	0.000205339	ShK domain-like	Pfam
3	PF07645.10	5.77659e-05	Calcium-binding EGF domain	Pfam
4	PF14670.1	2.8134e-05	Coagulation Factor Xa inhibitory site	Pfam
