# Supplementary material for: microRNA-mRNA Analysis Reveals Tissue-Specific Regulation of microRNA in Mangrove Clam (Geloina erosa)
Source: Biology (Basel). 2023 Dec 11;12(12):1510. doi: 10.3390/biology12121510 (PMC10740791; doi:10.3390/biology12121510)
Supplement: Supplementary file 1 [file biology-12-01510-s001.zip › Supplementary Table S2.xls]

## Sheet: 3-1 module_trait_cor
p-value	module							correlation	module
	gill	hepatopancreas	muscle						gill	hepatopancreas	muscle
MEpurple	0.346671	0.197919	0.00564892					MEpurple	-0.356265	-0.47351	0.829775
MEred	0.546024	0.161348	0.471903					MEred	-0.23315	0.509338	-0.276188
MEblack	0.729706	0.0136806	0.00060841					MEblack	0.1347	0.777375	-0.912076
MEgreenyellow	0.652882	0.138107	0.341523					MEgreenyellow	-0.174779	0.534606	-0.359826
MEblue	0.00568915	0.368942	0.182345					MEblue	0.829411	-0.341147	-0.488264
MEpink	0.156554	0.519566	0.488815					MEpink	0.514367	-0.248228	-0.26614
MEbrown	0.764854	0.387987	0.229683					MEbrown	0.116745	0.328561	-0.445306
MEmagenta	0.318455	0.905568	0.386276					MEmagenta	0.376118	-0.0464375	-0.32968
MEgrey	0.709464	0.704631	0.444525					MEgrey	-0.14514	-0.147645	0.292785

## Sheet: 3-2 module_miRNAs
	color	miRNA
1	yellow	aae-bantam-3p
2	turquoise	aae-let-7
3	black	aae-miR-1
4	turquoise	aae-miR-10
5	black	aae-miR-100
6	magenta	aae-miR-1000
7	red	aae-miR-11-3p
8	black	aae-miR-12-5p
9	blue	aae-miR-124
10	yellow	aae-miR-125-5p
11	magenta	aae-miR-13-3p
12	yellow	aae-miR-133
13	red	aae-miR-14
14	yellow	aae-miR-184
15	purple	aae-miR-219
16	red	aae-miR-263a-5p
17	red	aae-miR-276-3p
18	pink	aae-miR-2765
19	red	aae-miR-277-3p
20	purple	aae-miR-278-3p
21	turquoise	aae-miR-279
22	brown	aae-miR-281-3p
23	yellow	aae-miR-2a-3p
24	yellow	aae-miR-2b
25	yellow	aae-miR-2c
26	red	aae-miR-305-5p
27	turquoise	aae-miR-31
28	purple	aae-miR-315-5p
29	turquoise	aae-miR-317
30	turquoise	aae-miR-33
31	turquoise	aae-miR-34-5p
32	blue	aae-miR-7
33	yellow	aae-miR-71-5p
34	purple	aae-miR-8-3p
35	turquoise	aae-miR-92a-3p
36	turquoise	aae-miR-92b-3p
37	magenta	aae-miR-957
38	blue	aae-miR-981
39	red	aae-miR-999
40	purple	aae-miR-9a
41	red	aae-miR-9c-5p
42	yellow	aca-let-7a-5p
43	blue	aca-let-7b-5p
44	turquoise	aca-let-7c-5p
45	grey	aca-let-7d-5p
46	brown	aca-let-7e-5p
47	pink	aca-let-7f-1-3p
48	green	aca-let-7f-5p
49	green	aca-let-7g
50	blue	aca-let-7i-5p
51	brown	aca-miR-101-3p
52	brown	aca-miR-103-3p
53	brown	aca-miR-107-3p
54	turquoise	aca-miR-10a-5p
55	turquoise	aca-miR-10b-5p
56	brown	aca-miR-122-3p
57	brown	aca-miR-122-5p
58	blue	aca-miR-124a
59	greenyellow	aca-miR-125a-5p
60	turquoise	aca-miR-126-3p
61	turquoise	aca-miR-126-5p
62	green	aca-miR-128-3p
63	blue	aca-miR-129a-5p
64	blue	aca-miR-129b-5p
65	blue	aca-miR-130a-3p
66	yellow	aca-miR-133a
67	blue	aca-miR-135-5p
68	blue	aca-miR-138-5p
69	brown	aca-miR-140-3p
70	brown	aca-miR-143-3p
71	brown	aca-miR-143-5p
72	magenta	aca-miR-144-3p
73	brown	aca-miR-145-3p
74	brown	aca-miR-145-5p
75	turquoise	aca-miR-146a-5p
76	green	aca-miR-148a-3p
77	blue	aca-miR-148b-3p
78	magenta	aca-miR-150-5p
79	blue	aca-miR-153-3p
80	green	aca-miR-16a-5p
81	brown	aca-miR-16b-5p
82	brown	aca-miR-17-5p
83	green	aca-miR-181a
84	brown	aca-miR-181b
85	blue	aca-miR-182-3p
86	blue	aca-miR-182-5p
87	yellow	aca-miR-184-3p
88	pink	aca-miR-190a-5p
89	green	aca-miR-191-5p
90	blue	aca-miR-193-5p
91	brown	aca-miR-194-5p
92	brown	aca-miR-199a-5p
93	black	aca-miR-1a-3p
94	blue	aca-miR-200a-3p
95	blue	aca-miR-200b-3p
96	black	aca-miR-203-3p
97	green	aca-miR-204a-5p
98	green	aca-miR-205a
99	turquoise	aca-miR-206-3p
100	magenta	aca-miR-208-3p
101	brown	aca-miR-20a-5p
102	red	aca-miR-20b-5p
103	brown	aca-miR-21-5p
104	brown	aca-miR-210-5p
105	green	aca-miR-214-3p
106	blue	aca-miR-215-5p
107	turquoise	aca-miR-218-5p
108	brown	aca-miR-221-3p
109	brown	aca-miR-222a-3p
110	green	aca-miR-23a-3p
111	green	aca-miR-23b-3p
112	green	aca-miR-24-3p
113	green	aca-miR-26-5p
114	turquoise	aca-miR-27a-3p
115	green	aca-miR-27b-3p
116	turquoise	aca-miR-29a-3p
117	turquoise	aca-miR-29b
118	turquoise	aca-miR-30a-3p
119	green	aca-miR-30a-5p
120	green	aca-miR-30b-5p
121	magenta	aca-miR-30c-3p
122	green	aca-miR-30c-5p
123	turquoise	aca-miR-30d-5p
124	green	aca-miR-30e-3p
125	turquoise	aca-miR-30e-5p
126	turquoise	aca-miR-31-5p
127	turquoise	aca-miR-32-5p
128	pink	aca-miR-34a-5p
129	red	aca-miR-363-3p
130	brown	aca-miR-365-3p
131	black	aca-miR-375-3p
132	green	aca-miR-451-5p
133	blue	aca-miR-454-3p
134	blue	aca-miR-455-5p
135	red	aca-miR-456
136	brown	aca-miR-458
137	green	aca-miR-460a-5p
138	purple	aca-miR-489-3p
139	turquoise	aca-miR-499-5p
140	purple	aca-miR-9-5p
141	turquoise	aca-miR-92a
142	blue	aca-miR-98-5p
143	turquoise	aca-miR-99a-5p
144	yellow	aca-miR-99b-5p
145	turquoise	aga-miR-10
146	magenta	aga-miR-13b
147	red	aga-miR-14
148	yellow	aga-miR-184
149	red	aga-miR-275
150	red	aga-miR-276-3p
151	red	aga-miR-277
152	red	aga-miR-305
153	turquoise	aga-miR-34
154	blue	aga-miR-927
155	turquoise	aga-miR-92a
156	brown	age-miR-101
157	brown	age-miR-103
158	green	age-miR-106b
159	blue	age-miR-127
160	green	age-miR-128
161	brown	age-miR-15b
162	brown	age-miR-16
163	yellow	age-miR-196
164	blue	age-miR-197
165	brown	age-miR-19b
166	green	age-miR-214
167	turquoise	age-miR-218
168	green	age-miR-22
169	brown	age-miR-222
170	green	age-miR-29a
171	turquoise	age-miR-29b
172	green	age-miR-30b
173	turquoise	age-miR-34a
174	blue	age-miR-98
175	brown	aja-miR-142
176	brown	aja-miR-143
177	brown	aja-miR-145
178	green	aja-miR-25
179	turquoise	aja-miR-29b
180	turquoise	aja-miR-29c
181	turquoise	ame-bantam
182	yellow	ame-let-7
183	brown	ame-miR-11
184	blue	ame-miR-137
185	brown	ame-miR-263b
186	brown	ame-miR-2796
187	turquoise	ame-miR-279d
188	magenta	ame-miR-281
189	black	ame-miR-283
190	purple	ame-miR-316
191	turquoise	ame-miR-31a
192	turquoise	ame-miR-33
193	turquoise	ame-miR-34
194	black	ame-miR-375
195	yellow	ame-miR-71
196	black	ame-miR-750
197	turquoise	ame-miR-87
198	turquoise	ame-miR-92a
199	magenta	ame-miR-993
200	turquoise	api-bantam
201	turquoise	api-miR-100
202	red	api-miR-13a
203	yellow	api-miR-184b
204	red	api-miR-263a
205	green	api-miR-275
206	purple	api-miR-278
207	turquoise	api-miR-279a
208	turquoise	api-miR-279b
209	magenta	api-miR-281
210	turquoise	api-miR-29
211	yellow	api-miR-2a
212	pink	api-miR-3027
213	green	api-miR-3050
214	yellow	api-miR-3051
215	purple	api-miR-315
216	turquoise	api-miR-34
217	blue	api-miR-7
218	yellow	api-miR-71
219	black	api-miR-8
220	turquoise	api-miR-87a
221	turquoise	api-miR-87b
222	blue	api-miR-998
223	magenta	api-miR-9b
224	black	asu-miR-1-3p
225	black	asu-miR-100a-5p
226	yellow	asu-miR-133-3p
227	turquoise	asu-miR-279a-3p
228	yellow	asu-miR-2a-3p
229	turquoise	asu-miR-34-5p
230	magenta	asu-miR-46-3p
231	turquoise	asu-miR-7-5p
232	pink	asu-miR-71-5p
233	turquoise	asu-miR-72-5p
234	turquoise	asu-miR-87b-3p
235	black	bfl-miR-100-5p
236	turquoise	bfl-miR-10c
237	yellow	bfl-miR-133
238	red	bfl-miR-183
239	blue	bfl-miR-210-3p
240	purple	bfl-miR-219
241	magenta	bfl-miR-281
242	turquoise	bfl-miR-31-5p
243	turquoise	bfl-miR-33
244	magenta	bfl-miR-71-5p
245	purple	bfl-miR-9-5p
246	turquoise	bfl-miR-92a
247	turquoise	bfl-miR-92c
248	blue	bfl-miR-96-5p
249	yellow	bma-miR-133
250	blue	bma-miR-153
251	yellow	bma-miR-2a
252	turquoise	bma-miR-7
253	turquoise	bma-miR-87a
254	turquoise	bma-miR-87b
255	purple	bma-miR-9-5p
256	turquoise	bma-miR-92
257	red	bmo-miR-10-3p
258	turquoise	bmo-miR-11-3p
259	black	bmo-miR-1175-3p
260	yellow	bmo-miR-184-3p
261	yellow	bmo-miR-190-5p
262	magenta	bmo-miR-252-5p
263	red	bmo-miR-263a-5p
264	blue	bmo-miR-2738
265	pink	bmo-miR-2758-3p
266	turquoise	bmo-miR-2766-3p
267	pink	bmo-miR-278-3p
268	turquoise	bmo-miR-279a
269	turquoise	bmo-miR-279b-3p
270	pink	bmo-miR-279d-3p
271	pink	bmo-miR-281-5p
272	blue	bmo-miR-2b-3p
273	turquoise	bmo-miR-306a-5p
274	pink	bmo-miR-750-3p
275	blue	bmo-miR-9c-3p
276	pink	bmo-miR-9c-5p
277	blue	bta-let-7b
278	grey	bta-let-7d
279	turquoise	bta-let-7e
280	brown	bta-miR-101
281	red	bta-miR-106a
282	turquoise	bta-miR-10b
283	pink	bta-miR-1246
284	blue	bta-miR-125a
285	turquoise	bta-miR-126-3p
286	greenyellow	bta-miR-1260b
287	blue	bta-miR-129
288	blue	bta-miR-129-3p
289	blue	bta-miR-132
290	yellow	bta-miR-133b
291	blue	bta-miR-138
292	turquoise	bta-miR-139
293	brown	bta-miR-140
294	brown	bta-miR-145
295	turquoise	bta-miR-146b
296	turquoise	bta-miR-149-5p
297	magenta	bta-miR-150
298	brown	bta-miR-151-3p
299	brown	bta-miR-151-5p
300	green	bta-miR-152
301	blue	bta-miR-153
302	blue	bta-miR-154c
303	brown	bta-miR-15a
304	green	bta-miR-16a
305	brown	bta-miR-16b
306	green	bta-miR-181a
307	brown	bta-miR-181b
308	turquoise	bta-miR-181d
309	blue	bta-miR-182
310	red	bta-miR-183
311	turquoise	bta-miR-185
312	green	bta-miR-186
313	pink	bta-miR-190a
314	brown	bta-miR-192
315	brown	bta-miR-193b
316	brown	bta-miR-195
317	brown	bta-miR-199a-3p
318	brown	bta-miR-199a-5p
319	brown	bta-miR-199b
320	turquoise	bta-miR-199c
321	blue	bta-miR-200a
322	blue	bta-miR-200b
323	blue	bta-miR-200c
324	greenyellow	bta-miR-202
325	turquoise	bta-miR-206
326	brown	bta-miR-20a
327	brown	bta-miR-21-5p
328	blue	bta-miR-212
329	brown	bta-miR-215
330	purple	bta-miR-219-5p
331	brown	bta-miR-222
332	pink	bta-miR-223
333	green	bta-miR-23a
334	green	bta-miR-23b-3p
335	blue	bta-miR-2448-3p
336	turquoise	bta-miR-2478
337	green	bta-miR-26a
338	green	bta-miR-26b
339	turquoise	bta-miR-27a-3p
340	pink	bta-miR-27a-5p
341	green	bta-miR-27b
342	green	bta-miR-30a-5p
343	green	bta-miR-30c
344	turquoise	bta-miR-30d
345	turquoise	bta-miR-30e-5p
346	blue	bta-miR-30f
347	turquoise	bta-miR-31
348	pink	bta-miR-320a
349	blue	bta-miR-323
350	turquoise	bta-miR-328
351	turquoise	bta-miR-335
352	blue	bta-miR-338
353	brown	bta-miR-339b
354	blue	bta-miR-3431
355	blue	bta-miR-369-3p
356	blue	bta-miR-370
357	green	bta-miR-374b
358	blue	bta-miR-376a
359	turquoise	bta-miR-378
360	turquoise	bta-miR-378c
361	blue	bta-miR-379
362	blue	bta-miR-380-3p
363	pink	bta-miR-381
364	blue	bta-miR-410
365	blue	bta-miR-411a
366	green	bta-miR-411c-3p
367	blue	bta-miR-411c-5p
368	green	bta-miR-423-5p
369	brown	bta-miR-424-5p
370	brown	bta-miR-450b
371	green	bta-miR-451
372	brown	bta-miR-484
373	turquoise	bta-miR-486
374	blue	bta-miR-487b
375	blue	bta-miR-495
376	turquoise	bta-miR-499
377	green	bta-miR-503-5p
378	blue	bta-miR-504
379	turquoise	bta-miR-532
380	blue	bta-miR-543
381	blue	bta-miR-652
382	blue	bta-miR-656
383	blue	bta-miR-660
384	brown	bta-miR-885
385	blue	bta-miR-92b
386	green	bta-miR-93
387	turquoise	bta-miR-99a-5p
388	turquoise	bta-miR-99b
389	turquoise	cbr-miR-34
390	turquoise	cbr-miR-72
391	turquoise	ccr-let-7g
392	blue	ccr-let-7i
393	pink	ccr-let-7j
394	black	ccr-miR-100
395	turquoise	ccr-miR-10c
396	turquoise	ccr-miR-10d
397	brown	ccr-miR-122
398	turquoise	ccr-miR-126-3p
399	blue	ccr-miR-138
400	brown	ccr-miR-140-5p
401	brown	ccr-miR-143
402	magenta	ccr-miR-144
403	pink	ccr-miR-146a
404	green	ccr-miR-148
405	green	ccr-miR-153c
406	blue	ccr-miR-16b
407	green	ccr-miR-181a
408	brown	ccr-miR-187
409	brown	ccr-miR-192
410	brown	ccr-miR-199-3p
411	brown	ccr-miR-199-5p
412	blue	ccr-miR-200a
413	pink	ccr-miR-21
414	blue	ccr-miR-218b
415	brown	ccr-miR-222
416	pink	ccr-miR-22a
417	greenyellow	ccr-miR-22b
418	green	ccr-miR-27d
419	turquoise	ccr-miR-30d
420	red	ccr-miR-363
421	brown	ccr-miR-724
422	brown	ccr-miR-725
423	brown	cel-miR-35-3p
424	green	cfa-let-7e
425	turquoise	cfa-miR-10a
426	blue	cfa-miR-125a
427	brown	cfa-miR-1271
428	blue	cfa-miR-132
429	yellow	cfa-miR-133c
430	blue	cfa-miR-137
431	magenta	cfa-miR-140
432	turquoise	cfa-miR-146a
433	green	cfa-miR-152
434	blue	cfa-miR-153
435	brown	cfa-miR-15b
436	green	cfa-miR-181a
437	brown	cfa-miR-181b
438	turquoise	cfa-miR-1839
439	green	cfa-miR-191
440	brown	cfa-miR-192
441	blue	cfa-miR-200a
442	brown	cfa-miR-203
443	brown	cfa-miR-23a
444	brown	cfa-miR-28
445	green	cfa-miR-29a
446	green	cfa-miR-30a
447	green	cfa-miR-30c
448	turquoise	cfa-miR-31
449	blue	cfa-miR-330
450	turquoise	cfa-miR-33a
451	blue	cfa-miR-340
452	brown	cfa-miR-342
453	turquoise	cfa-miR-34c
454	red	cfa-miR-363
455	brown	cfa-miR-374a
456	black	cfa-miR-375
457	blue	cfa-miR-382
458	blue	cfa-miR-421
459	green	cfa-miR-425
460	brown	cfa-miR-450b
461	turquoise	cfa-miR-486
462	pink	cfa-miR-542
463	green	cfa-miR-574
464	green	cfa-miR-93
465	turquoise	cgr-let-7d-3p
466	turquoise	cgr-miR-1
467	magenta	cgr-miR-106b-3p
468	green	cgr-miR-106b-5p
469	blue	cgr-miR-125a-5p
470	black	cgr-miR-1260
471	blue	cgr-miR-132-5p
472	turquoise	cgr-miR-139-5p
473	brown	cgr-miR-140-3p
474	pink	cgr-miR-144
475	turquoise	cgr-miR-146b-5p
476	turquoise	cgr-miR-149-5p
477	turquoise	cgr-miR-151-3p
478	brown	cgr-miR-181a-3p
479	green	cgr-miR-181c-5p
480	red	cgr-miR-183
481	turquoise	cgr-miR-1839-5p
482	green	cgr-miR-186-5p
483	brown	cgr-miR-192
484	brown	cgr-miR-193b-3p
485	pink	cgr-miR-199b
486	blue	cgr-miR-200b
487	green	cgr-miR-205
488	brown	cgr-miR-22-5p
489	brown	cgr-miR-221-3p
490	brown	cgr-miR-222-3p
491	turquoise	cgr-miR-24-5p
492	green	cgr-miR-29a-3p
493	blue	cgr-miR-29c-5p
494	brown	cgr-miR-301a-5p
495	turquoise	cgr-miR-31-5p
496	turquoise	cgr-miR-32-5p
497	blue	cgr-miR-322-3p
498	turquoise	cgr-miR-322-5p
499	purple	cgr-miR-324-5p
500	green	cgr-miR-339
501	magenta	cgr-miR-342-3p
502	pink	cgr-miR-34b-3p
503	turquoise	cgr-miR-378-5p
504	blue	cgr-miR-409-3p
505	green	cgr-miR-423-3p
506	brown	cgr-miR-425-3p
507	blue	cgr-miR-582
508	turquoise	cgr-miR-674
509	blue	cgr-miR-708
510	turquoise	cgr-miR-7b
511	pink	chi-let-7a-3p
512	yellow	chi-let-7b-3p
513	turquoise	chi-let-7d-3p
514	magenta	chi-miR-106b-3p
515	pink	chi-miR-1248-5p
516	blue	chi-miR-124a
517	brown	chi-miR-125b-3p
518	yellow	chi-miR-125b-5p
519	turquoise	chi-miR-126-3p
520	turquoise	chi-miR-126-5p
521	blue	chi-miR-127-3p
522	yellow	chi-miR-133a-3p
523	yellow	chi-miR-133b
524	blue	chi-miR-136-3p
525	green	chi-miR-136-5p
526	magenta	chi-miR-144-3p
527	pink	chi-miR-144-5p
528	brown	chi-miR-145-3p
529	brown	chi-miR-148a-5p
530	blue	chi-miR-16b-5p
531	brown	chi-miR-181b-5p
532	turquoise	chi-miR-206
533	brown	chi-miR-21-5p
534	green	chi-miR-214-3p
535	green	chi-miR-22-3p
536	green	chi-miR-221-5p
537	green	chi-miR-24-3p
538	blue	chi-miR-2411-3p
539	blue	chi-miR-28-3p
540	blue	chi-miR-296-3p
541	turquoise	chi-miR-30a-3p
542	green	chi-miR-30e-3p
543	blue	chi-miR-30f-5p
544	green	chi-miR-329b-3p
545	blue	chi-miR-330-5p
546	blue	chi-miR-335-3p
547	blue	chi-miR-338-5p
548	blue	chi-miR-342-3p
549	blue	chi-miR-3432-5p
550	green	chi-miR-361-3p
551	brown	chi-miR-374a-3p
552	blue	chi-miR-376c-3p
553	blue	chi-miR-411a-3p
554	blue	chi-miR-429
555	green	chi-miR-451-5p
556	blue	chi-miR-493-5p
557	blue	chi-miR-494
558	blue	chi-miR-504
559	turquoise	chi-miR-542-3p
560	blue	chi-miR-543-3p
561	blue	chi-miR-544-5p
562	brown	chi-miR-592
563	blue	chi-miR-660
564	yellow	cin-miR-1-3p
565	blue	cin-miR-153-3p
566	turquoise	cin-miR-31
567	blue	cin-miR-7-5p
568	blue	cin-miR-92a-3p
569	turquoise	cin-miR-92b-3p
570	turquoise	cla-miR-1994
571	yellow	cqu-bantam-3p
572	brown	cqu-miR-281-3p
573	purple	cqu-miR-8-3p
574	turquoise	cqu-miR-92
575	black	crm-miR-1-3p
576	magenta	crm-miR-46-3p
577	turquoise	crm-miR-72-5p
578	red	csa-miR-216b
579	turquoise	csa-miR-31
580	black	cte-miR-1
581	turquoise	cte-miR-10a
582	black	cte-miR-1175-3p
583	black	cte-miR-1175-5p
584	black	cte-miR-12
585	red	cte-miR-182
586	yellow	cte-miR-184b
587	turquoise	cte-miR-190
588	red	cte-miR-1989
589	turquoise	cte-miR-1994
590	black	cte-miR-216b
591	turquoise	cte-miR-277a
592	purple	cte-miR-278
593	magenta	cte-miR-281
594	turquoise	cte-miR-29a
595	yellow	cte-miR-2c
596	turquoise	cte-miR-317
597	black	cte-miR-375
598	yellow	cte-miR-67
599	blue	cte-miR-7
600	yellow	cte-miR-745b
601	black	cte-miR-750
602	turquoise	cte-miR-87b
603	turquoise	cte-miR-92c
604	turquoise	cte-miR-96
605	turquoise	cte-miR-981
606	yellow	dan-bantam
607	turquoise	dan-miR-100
608	red	dan-miR-276b
609	red	dan-miR-286
610	blue	dan-miR-2b
611	yellow	dan-miR-2c
612	brown	dan-miR-318
613	turquoise	dan-miR-31a
614	turquoise	dan-miR-92b
615	red	dan-miR-9b
616	red	dme-miR-263a-5p
617	black	dme-miR-283-5p
618	turquoise	dme-miR-34-5p
619	blue	dme-miR-375-3p
620	magenta	dme-miR-927-3p
621	magenta	dme-miR-971-3p
622	brown	dme-miR-987-5p
623	red	dme-miR-988-5p
624	grey	dme-miR-989-3p
625	brown	dme-miR-994-5p
626	magenta	dme-miR-995-3p
627	turquoise	dpe-miR-100
628	grey	dps-miR-989
629	brown	dpu-miR-263b
630	turquoise	dpu-miR-31
631	turquoise	dpu-miR-92
632	black	dre-let-7d-5p
633	magenta	dre-let-7h
634	brown	dre-miR-107a-3p
635	turquoise	dre-miR-10c-5p
636	turquoise	dre-miR-10d-5p
637	greenyellow	dre-miR-1388-3p
638	pink	dre-miR-1388-5p
639	brown	dre-miR-140-3p
640	blue	dre-miR-141-3p
641	brown	dre-miR-142a-5p
642	red	dre-miR-15b-5p
643	brown	dre-miR-17a-5p
644	brown	dre-miR-194a
645	magenta	dre-miR-199-3-3p
646	brown	dre-miR-199-3p
647	blue	dre-miR-200c-3p
648	turquoise	dre-miR-2188-5p
649	green	dre-miR-23b
650	green	dre-miR-26b
651	pink	dre-miR-27c-3p
652	turquoise	dre-miR-29b
653	green	dre-miR-30c-5p
654	turquoise	dre-miR-30e-5p
655	turquoise	dre-miR-31
656	red	dre-miR-456
657	pink	dre-miR-462
658	turquoise	dre-miR-7b
659	magenta	dre-miR-93
660	blue	dsi-miR-981-3p
661	red	dsi-miR-988-5p
662	turquoise	dvi-miR-100-5p
663	yellow	dvi-miR-125-5p
664	black	dvi-miR-283-5p
665	red	dvi-miR-305-5p
666	turquoise	dvi-miR-34-5p
667	blue	dvi-miR-375-3p
668	brown	dvi-miR-994-5p
669	brown	eca-miR-195
670	red	eca-miR-20b
671	brown	eca-miR-212
672	blue	eca-miR-224
673	turquoise	eca-miR-378
674	blue	eca-miR-411
675	brown	eca-miR-424
676	pink	eca-miR-450c
677	brown	efu-miR-103b
678	red	efu-miR-125a
679	turquoise	efu-miR-126
680	turquoise	efu-miR-128a
681	green	efu-miR-128b
682	yellow	efu-miR-133-3p
683	brown	efu-miR-145
684	brown	efu-miR-16
685	turquoise	efu-miR-181d
686	brown	efu-miR-181e
687	brown	efu-miR-199
688	blue	efu-miR-200b
689	green	efu-miR-205
690	green	efu-miR-214
691	purple	efu-miR-219
692	pink	efu-miR-223
693	green	efu-miR-423
694	turquoise	efu-miR-486
695	blue	efu-miR-495
696	blue	efu-miR-497
697	blue	efu-miR-7b
698	blue	efu-miR-7c
699	purple	efu-miR-9-5p
700	turquoise	efu-miR-92a
701	purple	egr-miR-9
702	greenyellow	fru-miR-152
703	pink	fru-miR-30c
704	greenyellow	fru-miR-458
705	blue	fru-miR-7
706	green	gga-let-7g-5p
707	brown	gga-miR-101-3p
708	red	gga-miR-106-3p
709	brown	gga-miR-122-5p
710	brown	gga-miR-125b-3p
711	turquoise	gga-miR-126-3p
712	red	gga-miR-130b-3p
713	red	gga-miR-130b-5p
714	yellow	gga-miR-133c-3p
715	brown	gga-miR-140-3p
716	brown	gga-miR-1416-5p
717	brown	gga-miR-142-3p
718	brown	gga-miR-146b-5p
719	brown	gga-miR-146c-5p
720	red	gga-miR-1552-5p
721	red	gga-miR-1560-3p
722	red	gga-miR-200a-5p
723	blue	gga-miR-200b-3p
724	green	gga-miR-26a-5p
725	turquoise	gga-miR-29c-3p
726	green	gga-miR-30e-3p
727	turquoise	gga-miR-30e-5p
728	turquoise	gga-miR-34a-5p
729	red	gga-miR-9-3p
730	turquoise	gga-miR-92-3p
731	turquoise	ggo-let-7c
732	green	ggo-let-7f
733	blue	ggo-miR-125a
734	blue	ggo-miR-127
735	green	ggo-miR-128
736	yellow	ggo-miR-133b
737	brown	ggo-miR-143
738	brown	ggo-miR-145
739	turquoise	ggo-miR-146a
740	green	ggo-miR-148a
741	blue	ggo-miR-148b
742	green	ggo-miR-191
743	green	ggo-miR-26b
744	turquoise	ggo-miR-328
745	turquoise	ggo-miR-335
746	turquoise	ggo-miR-378a
747	blue	ggo-miR-409
748	green	ggo-miR-423
749	blue	ggo-miR-432
750	pink	ggo-miR-454
751	brown	ggo-miR-484
752	blue	ggo-miR-487b
753	blue	ggo-miR-495
754	blue	ggo-miR-497
755	turquoise	ggo-miR-499a
756	turquoise	ggo-miR-532
757	red	ggo-miR-651
758	blue	ggo-miR-96
759	turquoise	gsa-miR-71a-5p
760	pink	hco-miR-71
761	yellow	hme-let-7
762	yellow	hme-miR-190
763	yellow	hme-miR-2c
764	yellow	hme-miR-9b
765	magenta	hru-miR-1985
766	red	hru-miR-1986
767	brown	hru-miR-1990
768	red	hsa-miR-106a-5p
769	red	hsa-miR-1260a
770	blue	hsa-miR-136-3p
771	brown	hsa-miR-143-5p
772	green	hsa-miR-361-3p
773	turquoise	hsa-miR-378d
774	brown	hsa-miR-769-5p
775	black	hsa-miR-7975
776	pink	ipu-miR-101b
777	turquoise	ipu-miR-126a
778	magenta	ipu-miR-132a
779	greenyellow	ipu-miR-1388
780	turquoise	ipu-miR-218a
781	green	ipu-miR-27e
782	turquoise	ipu-miR-31
783	black	ipu-miR-375
784	pink	ipu-miR-462
785	red	ipu-miR-7550
786	turquoise	ipu-miR-99b
787	red	isc-miR-276
788	turquoise	isc-miR-285
789	yellow	isc-miR-2b
790	purple	isc-miR-315
791	turquoise	isc-miR-87
792	red	lgi-miR-183
793	green	lgi-miR-190
794	yellow	lgi-miR-193
795	magenta	lgi-miR-1985
796	blue	lgi-miR-1992
797	turquoise	lgi-miR-1994a
798	turquoise	lgi-miR-1994b
799	black	lgi-miR-216a
800	black	lgi-miR-216b
801	yellow	lgi-miR-242a
802	yellow	lgi-miR-2c
803	turquoise	lgi-miR-2d
804	turquoise	lgi-miR-317
805	turquoise	lgi-miR-34
806	yellow	lgi-miR-67
807	yellow	lgi-miR-71
808	blue	lgi-miR-745a
809	black	lgi-miR-750
810	purple	lgi-miR-9-3p
811	yellow	lgi-miR-96a
812	turquoise	lgi-miR-96b
813	turquoise	lgi-miR-981
814	turquoise	lla-miR-139
815	magenta	lmi-miR-281-3p
816	turquoise	lmi-miR-8-3p
817	turquoise	lva-let-7-5p
818	turquoise	lva-miR-10-5p
819	yellow	lva-miR-133-3p
820	blue	lva-miR-153-3p
821	purple	lva-miR-219-5p
822	magenta	lva-miR-71-5p
823	turquoise	lva-miR-92b-3p
824	brown	mdo-miR-145-3p
825	blue	mdo-miR-200c-3p
826	green	mdo-miR-22-3p
827	green	mdo-miR-23a-3p
828	turquoise	mdo-miR-30a-3p
829	black	mdo-miR-34b-5p
830	yellow	mml-miR-133a
831	blue	mml-miR-299-3p
832	brown	mmu-miR-101c
833	brown	mmu-miR-122-3p
834	pink	mmu-miR-144-5p
835	yellow	mmu-miR-152-5p
836	brown	mmu-miR-155-5p
837	turquoise	mmu-miR-1843a-5p
838	blue	mmu-miR-1964-3p
839	turquoise	mmu-miR-24-2-5p
840	blue	mmu-miR-28a-3p
841	turquoise	mmu-miR-322-5p
842	yellow	mmu-miR-329-3p
843	pink	mmu-miR-351-5p
844	green	mmu-miR-361-3p
845	blue	mmu-miR-362-5p
846	pink	mmu-miR-370-5p
847	pink	mmu-miR-378b
848	turquoise	mmu-miR-378c
849	turquoise	mmu-miR-434-5p
850	yellow	mmu-miR-511-3p
851	turquoise	mmu-miR-5119
852	blue	mmu-miR-582-3p
853	blue	mmu-miR-652-5p
854	turquoise	mmu-miR-674-3p
855	yellow	mmu-miR-676-5p
856	turquoise	mse-bantam
857	yellow	mse-let-7a
858	turquoise	mse-miR-2766
859	magenta	mse-miR-281
860	yellow	mse-miR-2a
861	yellow	mse-miR-2b
862	blue	mse-miR-316
863	turquoise	mse-miR-317
864	turquoise	mse-miR-6094
865	pink	mse-miR-750
866	turquoise	ngi-miR-34
867	brown	nlo-miR-281
868	yellow	nvi-miR-2a
869	brown	oan-miR-1329-5p
870	yellow	oan-miR-133c
871	yellow	oan-miR-1386
872	yellow	oan-miR-184
873	green	oan-miR-205-5p
874	yellow	oan-miR-302-5p
875	turquoise	oan-miR-31-5p
876	turquoise	oan-miR-32-5p
877	brown	oan-miR-499-5p
878	turquoise	oan-miR-92b
879	turquoise	oar-miR-10a
880	turquoise	oar-miR-10b
881	blue	oar-miR-154a-3p
882	green	oar-miR-23b
883	turquoise	oar-miR-30d
884	green	oar-miR-374b
885	blue	oar-miR-379-5p
886	blue	oar-miR-409-3p
887	turquoise	oar-miR-99a
888	black	odi-miR-1c
889	turquoise	odi-miR-31
890	black	oha-miR-100-5p
891	brown	oha-miR-122-5p
892	yellow	oha-miR-133b-3p
893	brown	oha-miR-148a-3p
894	black	oha-miR-1a-3p
895	turquoise	ola-let-7g
896	black	ola-miR-100
897	brown	ola-miR-101a-3p
898	blue	ola-miR-101b-5p
899	brown	ola-miR-122
900	turquoise	ola-miR-126-3p
901	yellow	ola-miR-133-3p
902	green	ola-miR-181a-5p
903	brown	ola-miR-192-5p
904	brown	ola-miR-194-5p
905	green	ola-miR-204
906	brown	ola-miR-20a
907	pink	ola-miR-21
908	pink	ola-miR-22
909	brown	ola-miR-222
910	green	ola-miR-24b-3p
911	brown	ola-miR-24b-5p
912	green	ola-miR-27d-3p
913	turquoise	ola-miR-29c
914	turquoise	ola-miR-30a-3p
915	turquoise	ola-miR-31
916	blue	ola-miR-7
917	turquoise	pma-let-7d
918	yellow	pma-miR-100b
919	yellow	pma-miR-133a
920	yellow	pma-miR-133b-3p
921	green	pma-miR-152a
922	blue	pma-miR-16-5p
923	yellow	pma-miR-184
924	brown	pma-miR-194-5p
925	brown	pma-miR-199a-3p
926	yellow	pma-miR-1b
927	blue	pma-miR-200b-3p
928	green	pma-miR-203a-3p
929	pink	pma-miR-221
930	magenta	pma-miR-281a
931	turquoise	pma-miR-29a-3p
932	brown	pma-miR-30d
933	purple	pma-miR-315
934	black	pma-miR-375b-3p
935	turquoise	pma-miR-7b
936	turquoise	pma-miR-92a
937	turquoise	pmi-miR-10-5p
938	purple	pmi-miR-278-3p
939	turquoise	pmi-miR-33-5p
940	black	pmi-miR-375-3p
941	turquoise	pmi-miR-92a-3p
942	pink	pol-miR-21-5p
943	pink	ppy-miR-378d
944	yellow	prd-let-7-5p
945	magenta	prd-miR-46-3p
946	yellow	pxy-miR-184
947	blue	rno-miR-101b-3p
948	magenta	rno-miR-208a-3p
949	green	rno-miR-221-5p
950	blue	rno-miR-322-3p
951	turquoise	rno-miR-378b
952	blue	rno-miR-582-3p
953	turquoise	sha-miR-10a
954	turquoise	sha-miR-10b
955	turquoise	sha-miR-126
956	yellow	sha-miR-133a
957	blue	sha-miR-141
958	blue	sha-miR-200a
959	brown	sha-miR-221
960	green	sha-miR-24
961	green	sha-miR-25
962	purple	sha-miR-9
963	turquoise	sha-miR-92a
964	green	sha-miR-93
965	blue	sja-miR-124-3p
966	yellow	sja-miR-133
967	black	sja-miR-8-3p
968	turquoise	sko-miR-1-3p
969	magenta	sko-miR-281
970	purple	sko-miR-315
971	black	sko-miR-375
972	turquoise	sko-miR-71
973	purple	sko-miR-9-3p
974	turquoise	sko-miR-92b
975	turquoise	sko-miR-92c
976	magenta	sma-miR-281-3p
977	turquoise	sma-miR-7-5p
978	turquoise	sme-bantam-b-3p
979	black	sme-miR-1175-3p
980	yellow	sme-miR-133a-3p
981	turquoise	sme-miR-31a-5p
982	turquoise	sme-miR-31b-5p
983	yellow	sme-miR-71a-5p
984	black	sme-miR-750-3p
985	purple	spu-miR-278-3p
986	turquoise	ssa-miR-10d-5p
987	red	ssa-miR-125b-2-3p
988	green	ssa-miR-152-3p
989	greenyellow	ssa-miR-181a-5-3p
990	turquoise	ssa-miR-212a-5p
991	brown	ssa-miR-214-3p
992	greenyellow	ssa-miR-21b-3p
993	green	ssa-miR-23b-3p
994	brown	ssa-miR-26d-5p
995	turquoise	ssa-miR-33b-3p
996	blue	ssa-miR-454-3p
997	pink	ssa-miR-8159-5p
998	purple	ssa-miR-9b-5p
999	blue	ssc-let-7i
1000	brown	ssc-miR-151-3p
1001	brown	ssc-miR-155-5p
1002	greenyellow	ssc-miR-194b-5p
1003	brown	ssc-miR-199b-5p
1004	turquoise	ssc-miR-206
1005	pink	ssc-miR-320
1006	green	ssc-miR-339
1007	turquoise	ssc-miR-345-3p
1008	greenyellow	ssc-miR-664-3p
1009	brown	ssc-miR-7134-3p
1010	blue	ssc-miR-758
1011	black	str-miR-1-3p
1012	turquoise	str-miR-34b-5p
1013	turquoise	str-miR-34c-5p
1014	black	tca-miR-100-5p
1015	black	tca-miR-12-5p
1016	yellow	tca-miR-190-5p
1017	magenta	tca-miR-252a-5p
1018	black	tca-miR-283-5p
1019	turquoise	tca-miR-31-5p
1020	turquoise	tca-miR-92b-3p
1021	turquoise	tch-let-7a-5p
1022	brown	tch-miR-140-5p
1023	brown	tch-miR-194-5p
1024	green	tch-miR-23b-3p
1025	brown	tch-miR-26a-2-5p
1026	turquoise	tch-miR-27a-3p
1027	green	tch-miR-30a-5p
1028	green	tch-miR-374b-5p
1029	brown	tgu-miR-122-3p
1030	turquoise	tgu-miR-126-5p
1031	pink	tgu-miR-135a-1-3p
1032	brown	tgu-miR-142-5p
1033	brown	tgu-miR-146a-5p
1034	red	tgu-miR-2954-3p
1035	brown	tgu-miR-499-5p
1036	turquoise	tur-miR-10-5p
1037	black	tur-miR-12a-5p
1038	blue	tur-miR-137-3p
1039	yellow	tur-miR-2-3p
1040	red	tur-miR-276-3p
1041	turquoise	tur-miR-279-3p
1042	magenta	tur-miR-281-3p
1043	purple	xbo-miR-219
1044	yellow	xla-miR-133d
1045	turquoise	xtr-let-7e
1046	yellow	xtr-miR-184
1047	purple	xtr-miR-9b-5p
1048	black	unconservative_F01.PB10085_160119
1049	blue	unconservative_F01.PB10128_160983
1050	red	unconservative_F01.PB10175_161916
1051	greenyellow	unconservative_F01.PB10262_163828
1052	blue	unconservative_F01.PB10262_163830
1053	yellow	unconservative_F01.PB10343_165520
1054	magenta	unconservative_F01.PB10404_166770
1055	magenta	unconservative_F01.PB10477_168309
1056	pink	unconservative_F01.PB104_1229
1057	magenta	unconservative_F01.PB10538_169471
1058	blue	unconservative_F01.PB10642_171651
1059	turquoise	unconservative_F01.PB10646_171734
1060	brown	unconservative_F01.PB10785_174563
1061	greenyellow	unconservative_F01.PB10847_175919
1062	turquoise	unconservative_F01.PB10999_179007
1063	yellow	unconservative_F01.PB11018_179461
1064	blue	unconservative_F01.PB11069_180577
1065	black	unconservative_F01.PB11070_180589
1066	red	unconservative_F01.PB11211_183178
1067	turquoise	unconservative_F01.PB11254_184279
1068	pink	unconservative_F01.PB11254_184288
1069	yellow	unconservative_F01.PB11280_185000
1070	turquoise	unconservative_F01.PB11283_185080
1071	pink	unconservative_F01.PB11283_185090
1072	yellow	unconservative_F01.PB11422_188391
1073	brown	unconservative_F01.PB11422_188396
1074	blue	unconservative_F01.PB11489_190046
1075	purple	unconservative_F01.PB11531_191105
1076	blue	unconservative_F01.PB11695_194898
1077	greenyellow	unconservative_F01.PB11746_196326
1078	black	unconservative_F01.PB11750_196395
1079	red	unconservative_F01.PB11896_200288
1080	black	unconservative_F01.PB12022_203577
1081	yellow	unconservative_F01.PB12292_210091
1082	black	unconservative_F01.PB12292_210102
1083	pink	unconservative_F01.PB12302_210351
1084	brown	unconservative_F01.PB12387_212683
1085	yellow	unconservative_F01.PB12416_213700
1086	green	unconservative_F01.PB12586_219664
1087	black	unconservative_F01.PB12649_221988
1088	blue	unconservative_F01.PB12680_223119
1089	turquoise	unconservative_F01.PB12691_223542
1090	red	unconservative_F01.PB12725_224831
1091	red	unconservative_F01.PB12734_225125
1092	turquoise	unconservative_F01.PB12741_225393
1093	magenta	unconservative_F01.PB12741_225396
1094	blue	unconservative_F01.PB12773_226373
1095	black	unconservative_F01.PB12773_226400
1096	magenta	unconservative_F01.PB12773_226402
1097	blue	unconservative_F01.PB12841_228761
1098	pink	unconservative_F01.PB12889_230594
1099	black	unconservative_F01.PB12889_230602
1100	yellow	unconservative_F01.PB12895_230797
1101	red	unconservative_F01.PB12979_233551
1102	black	unconservative_F01.PB12987_233840
1103	red	unconservative_F01.PB13053_235778
1104	grey	unconservative_F01.PB13057_235931
1105	yellow	unconservative_F01.PB13067_236225
1106	red	unconservative_F01.PB13070_236335
1107	pink	unconservative_F01.PB13099_237281
1108	magenta	unconservative_F01.PB13291_243146
1109	turquoise	unconservative_F01.PB13303_243517
1110	greenyellow	unconservative_F01.PB13332_244603
1111	red	unconservative_F01.PB13338_244749
1112	red	unconservative_F01.PB13338_244779
1113	yellow	unconservative_F01.PB13349_245162
1114	black	unconservative_F01.PB13349_245176
1115	black	unconservative_F01.PB13405_246882
1116	yellow	unconservative_F01.PB13440_248119
1117	black	unconservative_F01.PB13440_248120
1118	red	unconservative_F01.PB13440_248123
1119	turquoise	unconservative_F01.PB13440_248124
1120	black	unconservative_F01.PB13458_248730
1121	turquoise	unconservative_F01.PB13471_249163
1122	yellow	unconservative_F01.PB13471_249180
1123	grey	unconservative_F01.PB13493_249955
1124	red	unconservative_F01.PB13502_250178
1125	yellow	unconservative_F01.PB13502_250183
1126	greenyellow	unconservative_F01.PB13515_250760
1127	greenyellow	unconservative_F01.PB13571_252657
1128	red	unconservative_F01.PB13571_252665
1129	blue	unconservative_F01.PB13572_252698
1130	blue	unconservative_F01.PB13592_253455
1131	brown	unconservative_F01.PB13637_255092
1132	yellow	unconservative_F01.PB13703_257194
1133	pink	unconservative_F01.PB13741_258400
1134	pink	unconservative_F01.PB13785_260031
1135	yellow	unconservative_F01.PB13824_261438
1136	yellow	unconservative_F01.PB13840_261925
1137	magenta	unconservative_F01.PB13840_261949
1138	turquoise	unconservative_F01.PB13849_262200
1139	greenyellow	unconservative_F01.PB13850_262213
1140	blue	unconservative_F01.PB13850_262227
1141	yellow	unconservative_F01.PB13890_263556
1142	yellow	unconservative_F01.PB13911_264316
1143	purple	unconservative_F01.PB14108_270443
1144	pink	unconservative_F01.PB14133_271344
1145	yellow	unconservative_F01.PB14159_272180
1146	yellow	unconservative_F01.PB14219_274078
1147	red	unconservative_F01.PB14220_274091
1148	turquoise	unconservative_F01.PB14302_276654
1149	black	unconservative_F01.PB14339_277910
1150	grey	unconservative_F01.PB14358_278521
1151	greenyellow	unconservative_F01.PB14404_280116
1152	purple	unconservative_F01.PB1452_16010
1153	brown	unconservative_F01.PB14576_285677
1154	green	unconservative_F01.PB14626_287167
1155	turquoise	unconservative_F01.PB14626_287171
1156	turquoise	unconservative_F01.PB14657_288066
1157	blue	unconservative_F01.PB14699_289438
1158	turquoise	unconservative_F01.PB14744_290897
1159	yellow	unconservative_F01.PB14776_292086
1160	greenyellow	unconservative_F01.PB14789_292528
1161	greenyellow	unconservative_F01.PB14789_292529
1162	black	unconservative_F01.PB14832_293811
1163	blue	unconservative_F01.PB14832_293815
1164	red	unconservative_F01.PB14837_293961
1165	black	unconservative_F01.PB14884_295517
1166	black	unconservative_F01.PB15015_299417
1167	red	unconservative_F01.PB15080_301337
1168	pink	unconservative_F01.PB15142_303347
1169	pink	unconservative_F01.PB15184_304637
1170	yellow	unconservative_F01.PB15249_306768
1171	black	unconservative_F01.PB15249_306782
1172	pink	unconservative_F01.PB15258_307067
1173	magenta	unconservative_F01.PB15258_307078
1174	blue	unconservative_F01.PB15271_307512
1175	turquoise	unconservative_F01.PB15317_309125
1176	turquoise	unconservative_F01.PB15378_311092
1177	blue	unconservative_F01.PB15382_311174
1178	blue	unconservative_F01.PB15423_312477
1179	magenta	unconservative_F01.PB15534_316152
1180	blue	unconservative_F01.PB15733_322506
1181	red	unconservative_F01.PB15753_323299
1182	greenyellow	unconservative_F01.PB15820_325208
1183	turquoise	unconservative_F01.PB15871_327055
1184	red	unconservative_F01.PB15878_327266
1185	turquoise	unconservative_F01.PB15878_327288
1186	yellow	unconservative_F01.PB15961_330165
1187	turquoise	unconservative_F01.PB15965_330298
1188	turquoise	unconservative_F01.PB15965_330300
1189	pink	unconservative_F01.PB16045_333104
1190	black	unconservative_F01.PB16178_337489
1191	black	unconservative_F01.PB16178_337494
1192	red	unconservative_F01.PB16205_338223
1193	red	unconservative_F01.PB16214_338567
1194	blue	unconservative_F01.PB16310_341712
1195	turquoise	unconservative_F01.PB16361_343228
1196	brown	unconservative_F01.PB16531_348497
1197	yellow	unconservative_F01.PB16595_350510
1198	blue	unconservative_F01.PB16619_351306
1199	greenyellow	unconservative_F01.PB16619_351312
1200	turquoise	unconservative_F01.PB16751_355458
1201	blue	unconservative_F01.PB16820_357309
1202	blue	unconservative_F01.PB16820_357325
1203	black	unconservative_F01.PB16822_357401
1204	black	unconservative_F01.PB16863_358826
1205	purple	unconservative_F01.PB16864_358849
1206	turquoise	unconservative_F01.PB16899_360086
1207	pink	unconservative_F01.PB16899_360113
1208	red	unconservative_F01.PB16933_361230
1209	greenyellow	unconservative_F01.PB16964_362242
1210	blue	unconservative_F01.PB17063_365596
1211	magenta	unconservative_F01.PB17080_366214
1212	brown	unconservative_F01.PB17082_366354
1213	yellow	unconservative_F01.PB17128_367974
1214	black	unconservative_F01.PB17142_368467
1215	yellow	unconservative_F01.PB17147_368623
1216	pink	unconservative_F01.PB17231_371416
1217	greenyellow	unconservative_F01.PB17241_371726
1218	blue	unconservative_F01.PB17260_372369
1219	red	unconservative_F01.PB17268_372639
1220	magenta	unconservative_F01.PB17289_373404
1221	greenyellow	unconservative_F01.PB17499_376963
1222	purple	unconservative_F01.PB17499_376971
1223	blue	unconservative_F01.PB17540_377576
1224	purple	unconservative_F01.PB1768_20540
1225	turquoise	unconservative_F01.PB17936_382220
1226	purple	unconservative_F01.PB17962_382601
1227	purple	unconservative_F01.PB17962_382602
1228	greenyellow	unconservative_F01.PB18015_383344
1229	green	unconservative_F01.PB18043_383757
1230	pink	unconservative_F01.PB18172_385613
1231	turquoise	unconservative_F01.PB18172_385619
1232	greenyellow	unconservative_F01.PB18177_385647
1233	black	unconservative_F01.PB18181_385693
1234	greenyellow	unconservative_F01.PB18265_386810
1235	blue	unconservative_F01.PB18265_386822
1236	blue	unconservative_F01.PB18276_387041
1237	yellow	unconservative_F01.PB18490_391190
1238	red	unconservative_F01.PB18543_392290
1239	red	unconservative_F01.PB18547_392400
1240	black	unconservative_F01.PB18584_393223
1241	black	unconservative_F01.PB18595_393449
1242	blue	unconservative_F01.PB18595_393458
1243	brown	unconservative_F01.PB18659_394923
1244	greenyellow	unconservative_F01.PB1869_22008
1245	blue	unconservative_F01.PB18777_397243
1246	red	unconservative_F01.PB18971_401494
1247	red	unconservative_F01.PB19038_402946
1248	blue	unconservative_F01.PB19048_403151
1249	purple	unconservative_F01.PB19061_403453
1250	blue	unconservative_F01.PB19082_403940
1251	pink	unconservative_F01.PB19161_405674
1252	black	unconservative_F01.PB19181_406035
1253	yellow	unconservative_F01.PB19279_408216
1254	yellow	unconservative_F01.PB19312_408868
1255	yellow	unconservative_F01.PB19392_410631
1256	magenta	unconservative_F01.PB19420_411226
1257	turquoise	unconservative_F01.PB19429_411403
1258	blue	unconservative_F01.PB19522_413443
1259	magenta	unconservative_F01.PB19586_414926
1260	greenyellow	unconservative_F01.PB19624_415860
1261	greenyellow	unconservative_F01.PB19627_415932
1262	blue	unconservative_F01.PB19627_415938
1263	turquoise	unconservative_F01.PB19687_417391
1264	black	unconservative_F01.PB19687_417402
1265	black	unconservative_F01.PB19692_417531
1266	red	unconservative_F01.PB19715_418330
1267	blue	unconservative_F01.PB19754_419411
1268	blue	unconservative_F01.PB19782_420177
1269	turquoise	unconservative_F01.PB19834_421150
1270	greenyellow	unconservative_F01.PB20130_426256
1271	pink	unconservative_F01.PB20136_426455
1272	magenta	unconservative_F01.PB20258_430503
1273	blue	unconservative_F01.PB20279_431086
1274	black	unconservative_F01.PB20352_433548
1275	blue	unconservative_F01.PB20352_433559
1276	yellow	unconservative_F01.PB20486_438071
1277	green	unconservative_F01.PB20535_439871
1278	brown	unconservative_F01.PB20608_442660
1279	turquoise	unconservative_F01.PB20613_442853
1280	pink	unconservative_F01.PB20613_442858
1281	red	unconservative_F01.PB20618_442986
1282	blue	unconservative_F01.PB20620_443055
1283	turquoise	unconservative_F01.PB20658_444334
1284	yellow	unconservative_F01.PB20658_444342
1285	yellow	unconservative_F01.PB20798_449011
1286	turquoise	unconservative_F01.PB20879_451485
1287	blue	unconservative_F01.PB20921_452849
1288	magenta	unconservative_F01.PB20935_453389
1289	blue	unconservative_F01.PB20962_454267
1290	turquoise	unconservative_F01.PB21002_455407
1291	yellow	unconservative_F01.PB21047_457094
1292	purple	unconservative_F01.PB21102_458998
1293	magenta	unconservative_F01.PB21116_459524
1294	black	unconservative_F01.PB21128_459889
1295	black	unconservative_F01.PB21152_460692
1296	blue	unconservative_F01.PB21193_462110
1297	blue	unconservative_F01.PB21283_465306
1298	turquoise	unconservative_F01.PB21342_467319
1299	blue	unconservative_F01.PB21351_467672
1300	black	unconservative_F01.PB21351_467675
1301	pink	unconservative_F01.PB21363_468058
1302	red	unconservative_F01.PB21377_468416
1303	turquoise	unconservative_F01.PB21381_468536
1304	red	unconservative_F01.PB21381_468546
1305	red	unconservative_F01.PB21418_469822
1306	greenyellow	unconservative_F01.PB21433_470270
1307	yellow	unconservative_F01.PB21462_471160
1308	turquoise	unconservative_F01.PB21500_472534
1309	black	unconservative_F01.PB21508_472759
1310	blue	unconservative_F01.PB21517_473145
1311	turquoise	unconservative_F01.PB21518_473207
1312	magenta	unconservative_F01.PB21518_473227
1313	purple	unconservative_F01.PB21526_473461
1314	magenta	unconservative_F01.PB21546_474130
1315	red	unconservative_F01.PB21549_474211
1316	yellow	unconservative_F01.PB21554_474388
1317	pink	unconservative_F01.PB21554_474405
1318	magenta	unconservative_F01.PB21577_475190
1319	yellow	unconservative_F01.PB21578_475205
1320	pink	unconservative_F01.PB21578_475236
1321	greenyellow	unconservative_F01.PB21666_478043
1322	blue	unconservative_F01.PB21666_478045
1323	yellow	unconservative_F01.PB21742_480363
1324	magenta	unconservative_F01.PB21742_480385
1325	magenta	unconservative_F01.PB21752_480678
1326	black	unconservative_F01.PB21771_481362
1327	turquoise	unconservative_F01.PB21784_481884
1328	magenta	unconservative_F01.PB21803_482395
1329	blue	unconservative_F01.PB21842_483631
1330	turquoise	unconservative_F01.PB21926_486188
1331	yellow	unconservative_F01.PB21992_488270
1332	blue	unconservative_F01.PB22001_488551
1333	greenyellow	unconservative_F01.PB22001_488581
1334	yellow	unconservative_F01.PB22037_489786
1335	black	unconservative_F01.PB22067_490771
1336	black	unconservative_F01.PB22093_491619
1337	turquoise	unconservative_F01.PB22272_497770
1338	pink	unconservative_F01.PB22356_500667
1339	black	unconservative_F01.PB22385_501611
1340	turquoise	unconservative_F01.PB22385_501614
1341	yellow	unconservative_F01.PB22387_501728
1342	green	unconservative_F01.PB22466_503638
1343	brown	unconservative_F01.PB22548_504953
1344	purple	unconservative_F01.PB22703_508693
1345	yellow	unconservative_F01.PB2330_28443
1346	green	unconservative_F01.PB2650_32682
1347	blue	unconservative_F01.PB2769_34289
1348	greenyellow	unconservative_F01.PB2769_34291
1349	pink	unconservative_F01.PB3091_38471
1350	yellow	unconservative_F01.PB3182_39700
1351	pink	unconservative_F01.PB3218_40095
1352	turquoise	unconservative_F01.PB3712_46590
1353	yellow	unconservative_F01.PB3712_46594
1354	greenyellow	unconservative_F01.PB3720_46714
1355	blue	unconservative_F01.PB4016_50399
1356	greenyellow	unconservative_F01.PB4319_54230
1357	pink	unconservative_F01.PB4333_54413
1358	green	unconservative_F01.PB4361_54754
1359	blue	unconservative_F01.PB4527_57301
1360	turquoise	unconservative_F01.PB5130_65924
1361	red	unconservative_F01.PB5208_67021
1362	green	unconservative_F01.PB5208_67035
1363	black	unconservative_F01.PB5467_70518
1364	yellow	unconservative_F01.PB5582_71942
1365	yellow	unconservative_F01.PB5688_73373
1366	turquoise	unconservative_F01.PB5808_75053
1367	black	unconservative_F01.PB5808_75056
1368	turquoise	unconservative_F01.PB5811_75093
1369	yellow	unconservative_F01.PB5952_77005
1370	black	unconservative_F01.PB5995_77610
1371	blue	unconservative_F01.PB6114_79173
1372	blue	unconservative_F01.PB6687_87172
1373	green	unconservative_F01.PB6840_89844
1374	blue	unconservative_F01.PB7180_98683
1375	grey	unconservative_F01.PB7220_99686
1376	red	unconservative_F01.PB7435_104698
1377	turquoise	unconservative_F01.PB7582_107994
1378	turquoise	unconservative_F01.PB7582_108000
1379	red	unconservative_F01.PB7627_109081
1380	red	unconservative_F01.PB7627_109086
1381	turquoise	unconservative_F01.PB7714_111056
1382	green	unconservative_F01.PB7787_112690
1383	red	unconservative_F01.PB7787_112706
1384	turquoise	unconservative_F01.PB7895_114950
1385	greenyellow	unconservative_F01.PB7975_116720
1386	magenta	unconservative_F01.PB7975_116732
1387	blue	unconservative_F01.PB8081_118779
1388	red	unconservative_F01.PB8095_119029
1389	greenyellow	unconservative_F01.PB8120_119560
1390	blue	unconservative_F01.PB8120_119570
1391	greenyellow	unconservative_F01.PB8145_119968
1392	turquoise	unconservative_F01.PB8416_125177
1393	magenta	unconservative_F01.PB8452_125900
1394	blue	unconservative_F01.PB8533_127606
1395	brown	unconservative_F01.PB8533_127608
1396	blue	unconservative_F01.PB8592_128877
1397	greenyellow	unconservative_F01.PB8592_128885
1398	brown	unconservative_F01.PB8719_131661
1399	black	unconservative_F01.PB8750_132368
1400	black	unconservative_F01.PB8762_132615
1401	yellow	unconservative_F01.PB8762_132617
1402	blue	unconservative_F01.PB8774_132785
1403	blue	unconservative_F01.PB8884_135300
1404	black	unconservative_F01.PB8884_135304
1405	red	unconservative_F01.PB8934_136360
1406	pink	unconservative_F01.PB9238_142257
1407	turquoise	unconservative_F01.PB9238_142259
1408	yellow	unconservative_F01.PB9588_149716
1409	blue	unconservative_F01.PB9765_153389
1410	black	unconservative_F01.PB9765_153391
1411	turquoise	unconservative_F01.PB9842_155013
1412	pink	unconservative_F01.PB9862_155376

## Sheet: 3-3 gill
	MEblue
GO_GO_BP		Term	Adjusted P-value	Term_name
	0	GO:0006094	2.81593e-13	gluconeogenesis
	1	GO:0006096	0.000756548	glycolytic process
	2	GO:0006412	0.0404476	translation
	3	GO:0006420	0.000366734	arginyl-tRNA aminoacylation
	4	GO:0006465	0.00214477	signal peptide processing
	5	GO:0006631	0.00103043	fatty acid metabolic process
	6	GO:0006637	7.00509e-06	acyl-CoA metabolic process
	7	GO:0006801	1.50149e-08	superoxide metabolic process
	8	GO:0006874	0.00352924	cellular calcium ion homeostasis
	9	GO:0007294	0.00352924	germarium-derived oocyte fate determination
	10	GO:0008152	0.00341783	metabolic process
	11	GO:0008205	7.00509e-06	ecdysone metabolic process
	12	GO:0008209	7.00509e-06	androgen metabolic process
	13	GO:0008210	7.00509e-06	estrogen metabolic process
	14	GO:0009987	0.0140915	cellular process
	15	GO:0016310	3.0741e-09	phosphorylation
	16	GO:0016567	0.0193719	protein ubiquitination
	17	GO:0031323	0.00135441	regulation of cellular metabolic process
	18	GO:0044255	0.000366734	cellular lipid metabolic process
	19	GO:0044700	0.00722488	single organism signaling
	20	GO:0055114	0.00096882	oxidation-reduction process
	21	GO:0060255	0.00108619	regulation of macromolecule metabolic process
	22	GO:0070588	0.000134182	calcium ion transmembrane transport
	23	GO:0080090	0.00214477	regulation of primary metabolic process
GO_GO_CC		Term	Adjusted P-value	Term_name
	0	GO:0005787	0.00214477	signal peptidase complex
	1	GO:0005811	0.0384574	lipid particle
	2	GO:0005829	0.00217786	cytosol
	3	GO:0005840	0.0226997	ribosome
	4	GO:0016021	0.0365545	integral component of membrane
	5	GO:0016591	0.00108619	DNA-directed RNA polymerase II, holoenzyme
GO_GO_MF		Term	Adjusted P-value	Term_name
	0	GO:0003735	0.0308163	structural constituent of ribosome
	1	GO:0003857	0.000134182	3-hydroxyacyl-CoA dehydrogenase activity
	2	GO:0003988	0.00108619	acetyl-CoA C-acyltransferase activity
	3	GO:0004177	0.0179864	aminopeptidase activity
	4	GO:0004303	7.00509e-06	estradiol 17-beta-dehydrogenase activity
	5	GO:0004618	6.57715e-07	phosphoglycerate kinase activity
	6	GO:0004784	1.50149e-08	superoxide dismutase activity
	7	GO:0004814	0.000366734	arginine-tRNA ligase activity
	8	GO:0004842	0.0336188	ubiquitin-protein transferase activity
	9	GO:0005525	0.000380339	GTP binding
	10	GO:0008374	0.000366734	O-acyltransferase activity
	11	GO:0016301	4.97711e-09	kinase activity
	12	GO:0016747	0.00103043	transferase activity, transferring acyl groups other than amino-acyl groups
	13	GO:0018454	7.00509e-06	acetoacetyl-CoA reductase activity
	14	GO:0030145	0.00522676	manganese ion binding
	15	GO:0046872	0.000752123	metal ion binding
	16	GO:0046983	0.0105081	protein dimerization activity
	17	GTP	7.46605e-14	phosphoenolpyruvate carboxykinase
	18	NAD+	0.00135441	glyceraldehyde-3-phosphate dehydrogenase
	19	NADP+	0.000539818	isocitrate dehydrogenase
	20	but not peptide	0.0326501	hydrolase activity, acting on carbon-nitrogen
	21	decarboxylating	0.0149035	malate dehydrogenase
KEGG		Term	Adjusted P-value	Term_name
	0	ko00010	1.6102e-12	Glycolysis / Gluconeogenesis
	1	ko00020	5.49706e-09	Citrate cycle (TCA cycle)
	2	ko00062	0.000100296	Fatty acid elongation
	3	ko00071	0.0471886	Fatty acid degradation
	4	ko00260	0.0319996	Glycine, serine and threonine metabolism
	5	ko00280	0.00113086	Valine, leucine and isoleucine degradation
	6	ko00603	0.00625677	Glycosphingolipid biosynthesis - globo series
	7	ko00620	1.99386e-09	Pyruvate metabolism
	8	ko01212	0.0298141	Fatty acid metabolism
	9	ko03020	0.0417408	RNA polymerase
	10	ko04068	3.379e-12	FoxO signaling pathway
	11	ko04146	0.000568036	Peroxisome
KOG		Term	Adjusted P-value	Term_name
	0	KOG0876	3.80449e-08	Manganese superoxide dismutase
	1	KOG1367	5.66449e-06	3-phosphoglycerate kinase
	2	KOG1392	1.65494e-05	Acetyl-CoA acetyltransferase
	3	KOG3211	1.65494e-05	Predicted endoplasmic reticulum membrane protein Lec35/MPDU1 involved in monosaccharide-P-dolichol utilization
	4	KOG3647	1.16333e-06	Predicted coiled-coil protein
	5	KOG3749	2.59681e-13	Phosphoenolpyruvate carboxykinase
	6	KOG3963	0.000122833	Mab-21-like cell fate specification proteins
	7	KOG3970	1.65494e-05	Predicted E3 ubiquitin ligase
PFAM		Term	Adjusted P-value	Term_name
	0	PF00081.17	3.80449e-08	Iron/manganese superoxide dismutases, alpha-hairpin domain
	1	PF00108.18	8.6791e-05	Thiolase, N-terminal domain
	2	PF00162.14	5.66449e-06	Phosphoglycerate kinase
	3	PF00821.13	2.70733e-12	Phosphoenolpyruvate carboxykinase
	4	PF01129.13	0.000466182	NAD:arginine ADP-ribosyltransferase
	5	PF01823.14	0.000499223	MAC/Perforin domain
	6	PF02214.17	0.00848674	BTB/POZ domain
	7	PF02777.13	3.80449e-08	Iron/manganese superoxide dismutases, C-terminal domain
	8	PF02803.13	1.49005e-05	Thiolase, C-terminal domain
	9	PF03281.9	2.94755e-13	Mab-21 protein
	10	PF03496.9	0.000208464	ADP-ribosyltransferase exoenzyme
	11	PF04193.9	0.000655912	PQ loop repeat
	12	PF07004.7	0.00303902	Sperm-tail PG-rich repeat
	13	PF08205.7	0.00521641	CD80-like C2-set immunoglobulin domain
	14	PF10234.4	1.16333e-06	Clusterin-associated protein-1

## Sheet: 3-4 hepa
	MEblack
GO_GO_BP		Term	Adjusted P-value	Term_name
	0	GO:0006096	0.0050355	glycolytic process
	1	GO:0006200	0.000110502	ATP catabolic process
	2	GO:0006465	0.00196437	signal peptide processing
	3	GO:0006979	0.0136954	response to oxidative stress
	4	GO:0007094	0.00873088	mitotic spindle assembly checkpoint
	5	GO:0008202	0.000335511	steroid metabolic process
	6	GO:0009987	0.0320419	cellular process
	7	GO:0016567	0.0172344	protein ubiquitination
	8	GO:0019730	0.00662826	antimicrobial humoral response
	9	GO:0034314	0.000129888	Arp2/3 complex-mediated actin nucleation
	10	GO:0043066	0.0165375	negative regulation of apoptotic process
	11	GO:0044765	0.000887142	single-organism transport
	12	GO:0051258	0.00830374	protein polymerization
	13	GO:0055085	0.000215671	transmembrane transport
	14	GO:0055114	0.0377383	oxidation-reduction process
GO_GO_CC		Term	Adjusted P-value	Term_name
	0	GO:0000235	0.00662826	astral microtubule
	1	GO:0005787	0.00196437	signal peptidase complex
	2	GO:0005813	0.0136954	centrosome
	3	GO:0005885	0.000129888	Arp2/3 protein complex
	4	GO:0016021	0.000402642	integral component of membrane
	5	GO:0045298	0.0196066	tubulin complex
GO_GO_MF		Term	Adjusted P-value	Term_name
	0	GO:0003995	0.0300854	acyl-CoA dehydrogenase activity
	1	GO:0004618	5.50686e-07	phosphoglycerate kinase activity
	2	GO:0005200	0.0122072	structural constituent of cytoskeleton
	3	GO:0008236	0.0072816	serine-type peptidase activity
	4	GO:0016301	0.0367848	kinase activity
	5	GO:0042626	1.34322e-05	ATPase activity, coupled to transmembrane movement of substances
	6	decarboxylating	0.0136954	malate dehydrogenase
KEGG		Term	Adjusted P-value	Term_name
	0	ko00511	0.00727421	Other glycan degradation
KOG		Term	Adjusted P-value	Term_name
	0	KOG0516	4.81027e-05	Dystonin, GAS (Growth-arrest-specific protein), and related proteins
	1	KOG1367	4.74509e-06	3-phosphoglycerate kinase
	2	KOG1376	0.00262648	Alpha tubulin
	3	KOG2693	9.47727e-09	Putative zinc transporter
	4	KOG4158	0.00167002	BRPK/PTEN-induced protein kinase
PFAM		Term	Adjusted P-value	Term_name
	0	PF00091.20	0.029404	Tubulin/FtsZ family, GTPase domain
	1	PF00162.14	4.74509e-06	Phosphoglycerate kinase
	2	PF00305.14	6.72473e-06	Lipoxygenase
	3	PF00681.15	6.064e-07	Plectin repeat
	4	PF01344.20	0.0139286	Kelch motif
	5	PF01593.19	0.00626365	Flavin containing amine oxidoreductase
	6	PF01823.14	0.00380088	MAC/Perforin domain
	7	PF02535.17	3.04731e-08	ZIP Zinc transporter
	8	PF03953.12	0.029404	Tubulin C-terminal domain
	9	PF07004.7	0.00258727	Sperm-tail PG-rich repeat
	10	PF07646.10	0.0109322	Kelch motif
	11	PF13415.1	0.0139286	Galactose oxidase, central domain
	12	PF13418.1	0.0139286	Galactose oxidase, central domain
	13	PF13854.1	0.00960476	Kelch motif
	14	PF13964.1	0.0139286	Kelch motif

## Sheet: 3-5 muscle
	MEpurple
GO_GO_BP		Term	Adjusted P-value	Term_name
	0	GO:0006099	0.0355509	tricarboxylic acid cycle
	1	GO:0006465	0.000774733	signal peptide processing
	2	GO:0006801	1.1447e-09	superoxide metabolic process
	3	GO:0006914	0.00555158	autophagy
	4	GO:0007050	0.00039033	cell cycle arrest
	5	GO:0015031	0.0343967	protein transport
	6	GO:0031323	0.00801999	regulation of cellular metabolic process
	7	GO:0044255	0.000131107	cellular lipid metabolic process
	8	GO:0051726	0.0461876	regulation of cell cycle
	9	GO:0055114	2.92333e-05	oxidation-reduction process
	10	GO:0060255	0.00039033	regulation of macromolecule metabolic process
	11	GO:0080090	0.000774733	regulation of primary metabolic process
GO_GO_CC		Term	Adjusted P-value	Term_name
	0	GO:0005787	0.000774733	signal peptidase complex
	1	GO:0016591	0.00039033	DNA-directed RNA polymerase II, holoenzyme
GO_GO_MF		Term	Adjusted P-value	Term_name
	0	GO:0003779	0.0290082	actin binding
	1	GO:0003995	0.0124733	acyl-CoA dehydrogenase activity
	2	GO:0004784	1.1447e-09	superoxide dismutase activity
	3	GO:0005215	0.00223253	transporter activity
	4	GO:0008017	0.00801999	microtubule binding
	5	GO:0008374	0.000131107	O-acyltransferase activity
	6	GO:0016301	0.0457266	kinase activity
	7	GO:0046872	0.0231209	metal ion binding
	8	GO:0051539	0.0238464	4 iron, 4 sulfur cluster binding
KEGG
		Term	Adjusted P-value	Term_name
	0	ko00520	0.0430525	Amino sugar and nucleotide sugar metabolism
	1	ko04068	0.0129383	FoxO signaling pathway
	2	ko04146	0.000315686	Peroxisome
KOG		Term	Adjusted P-value	Term_name
	0	KOG0516	3.30018e-09	Dystonin, GAS (Growth-arrest-specific protein), and related proteins
	1	KOG0876	2.88166e-09	Manganese superoxide dismutase
	2	KOG2533	1.72395e-05	Permease of the major facilitator superfamily
	3	KOG2693	1.05235e-05	Putative zinc transporter
	4	KOG3624	1.20732e-06	M13 family peptidase
	5	KOG3970	2.15112e-06	Predicted E3 ubiquitin ligase
	6	KOG4158	1.46682e-05	BRPK/PTEN-induced protein kinase
PFAM		Term	Adjusted P-value	Term_name
	0	PF00081.17	2.88166e-09	Iron/manganese superoxide dismutases, alpha-hairpin domain
	1	PF00681.15	5.85727e-08	Plectin repeat
	2	PF01431.16	1.20732e-06	Peptidase family M13
	3	PF02535.17	1.99829e-05	ZIP Zinc transporter
	4	PF02777.13	2.88166e-09	Iron/manganese superoxide dismutases, C-terminal domain
	5	PF05649.8	6.69344e-07	Peptidase family M13
	6	PF07004.7	0.000453687	Sperm-tail PG-rich repeat
	7	PF07690.11	0.0381773	Major Facilitator Superfamily
	8	PF10262.4	1.70102e-08	Rdx family
