# Supplementary material for: microRNA-mRNA Analysis Reveals Tissue-Specific Regulation of microRNA in Mangrove Clam (Geloina erosa)
Source: Biology (Basel). 2023 Dec 11;12(12):1510. doi: 10.3390/biology12121510 (PMC10740791; doi:10.3390/biology12121510)
Supplement: Supplementary file 1 [file biology-12-01510-s001.zip › Supplementary Table S3.txt]

sample	S01	S02	S03	S04	S05	S06	S07	S08	S09	X10
aae-bantam-3p	51645	40889	53818	42975	31225	41096	14057	15869	10716	33587.7777777778
aae-let-7	1470	1091	1378	936	1089	1141	1332	1216	892	1171.66666666667
aae-miR-1	18220	22946	20448	7169	10056	11073	28954	19601	22298	17862.7777777778
aae-miR-10	899353	581176	762767	89699	162408	118270	48202	123993	72859	317636.333333333
aae-miR-100	439903	484965	573283	325132	379166	335738	711148	688361	571492	501020.888888889
aae-miR-1000	0	1	0	1	0	0	0	0	0	0.222222222222222
aae-miR-11-3p	0	2	0	0	0	16	0	1	2	2.33333333333333
aae-miR-12-5p	481	546	666	2801	3338	3113	60	53	26	1231.55555555556
aae-miR-124	1	1	71	7	6	7	8	5	4	12.2222222222222
aae-miR-125-5p	769	989	1155	746	1200	1231	4825	4449	3376	2082.22222222222
aae-miR-13-3p	0	2	0	0	2	2	0	1	0	0.777777777777778
aae-miR-133	4028	4469	5799	4922	7491	7080	121638	118958	107047	42381.3333333333
aae-miR-14	1	3	7	0	14	23	2	7	7	7.11111111111111
aae-miR-184	246661	251962	259655	277499	303139	312824	172898	169883	127997	235835.333333333
aae-miR-219	2	1	1	1	4	1	189	533	286	113.111111111111
aae-miR-263a-5p	3	0	7	4	4	56	0	0	1	8.33333333333333
aae-miR-276-3p	42	55	120	8	103	291	63	98	102	98
aae-miR-2765	2	0	0	0	0	0	0	1	1	0.444444444444444
aae-miR-277-3p	7	5	5	1	22	31	2	2	9	9.33333333333333
aae-miR-278-3p	8	32	12	0	5	10	19	88	23	21.8888888888889
aae-miR-279	57580	68456	138738	25058	13650	24339	6583	9896	6388	38965.3333333333
aae-miR-281-3p	1	0	0	0	1	0	0	0	0	0.222222222222222
aae-miR-2a-3p	126	118	167	69	96	157	52	48	29	95.7777777777778
aae-miR-2b	13944	14352	20005	12871	17580	20336	6953	8450	6823	13479.3333333333
aae-miR-2c	7497	9998	13560	8631	11473	14719	4532	5795	4358	8951.44444444445
aae-miR-305-5p	0	0	0	1	1	10	0	0	4	1.77777777777778
aae-miR-31	13009	5660	12333	160	140	34	148	224	110	3535.33333333333
aae-miR-315-5p	10273	7079	8767	5553	3057	3639	400946	964997	495162	211052.555555556
aae-miR-317	6737	7214	8227	2728	2903	2843	730	1380	838	3733.33333333333
aae-miR-33	25	41	52	29	11	16	9	8	4	21.6666666666667
aae-miR-34-5p	58029	36385	47231	12188	17510	13090	7588	10100	5918	23115.4444444444
aae-miR-7	235	57	1166	23	74	36	28	29	28	186.222222222222
aae-miR-71-5p	4615	5009	7568	7009	6641	5985	3735	3113	2855	5170
aae-miR-8-3p	85588	60963	129278	76482	48729	43944	123424	216186	159918	104945.777777778
aae-miR-92a-3p	267	192	446	93	134	167	39	73	37	160.888888888889
aae-miR-92b-3p	134809	82894	120599	58946	57759	85476	23693	38167	21179	69280.2222222222
aae-miR-957	0	12	0	0	0	0	0	0	0	1.33333333333333
aae-miR-981	27	27	64	21	32	26	12	20	11	26.6666666666667
aae-miR-999	0	68	0	4	8	68	2	1	6	17.4444444444444
aae-miR-9a	13	7	47	11	9	11	1180	2285	1313	541.777777777778
aae-miR-9c-5p	1	0	7	0	0	25	0	0	3	4
aca-let-7a-5p	123930	99039	121772	88270	112390	114317	218928	214192	145424	137584.666666667
aca-let-7b-5p	619	882	949	448	826	657	732	693	590	710.666666666667
aca-let-7c-5p	5655	7325	6686	7281	8714	8467	11643	9036	6638	7938.33333333333
aca-let-7d-5p	337	259	322	266	346	359	359	374	260	320.222222222222
aca-let-7e-5p	18	20	33	14	54	20	23	33	14	25.4444444444444
aca-let-7f-1-3p	1	0	0	0	0	0	0	0	0	0.111111111111111
aca-let-7f-5p	496	311	519	260	454	296	338	310	259	360.333333333333
aca-let-7g	806	905	981	525	1109	535	837	577	458	748.111111111111
aca-let-7i-5p	102	63	242	19	118	12	29	33	38	72.8888888888889
aca-miR-101-3p	20	6	11	3	98	1	1	1	1	15.7777777777778
aca-miR-103-3p	8	2	7	0	19	6	2	2	2	5.33333333333333
aca-miR-107-3p	2	0	0	0	2	2	0	0	1	0.777777777777778
aca-miR-10a-5p	887168	574161	756473	89626	162239	118263	47768	122168	71653	314391
aca-miR-10b-5p	3148	1714	2543	260	524	334	75	198	127	991.444444444444
aca-miR-122-3p	3	0	0	0	9	0	0	0	0	1.33333333333333
aca-miR-122-5p	346	18	7	73	1219	8	66	14	15	196.222222222222
aca-miR-124a	1	1	71	7	6	7	8	5	4	12.2222222222222
aca-miR-125a-5p	0	0	0	4	1	0	3	1	0	1
aca-miR-126-3p	93	55	89	3	51	4	7	13	34	38.7777777777778
aca-miR-126-5p	3	2	4	0	1	0	0	0	0	1.11111111111111
aca-miR-128-3p	4	2	7	1	7	5	1	1	2	3.33333333333333
aca-miR-129a-5p	0	0	25	0	0	0	1	0	0	2.88888888888889
aca-miR-129b-5p	0	0	2	0	0	0	0	0	0	0.222222222222222
aca-miR-130a-3p	0	0	2	0	0	0	0	0	0	0.222222222222222
aca-miR-133a	4028	4469	5799	4922	7491	7080	121637	118958	107046	42381.1111111111
aca-miR-135-5p	0	0	5	0	0	0	0	0	0	0.555555555555556
aca-miR-138-5p	0	0	1	0	0	0	0	0	0	0.111111111111111
aca-miR-140-3p	4	3	1	0	13	0	0	0	0	2.33333333333333
aca-miR-143-3p	285	191	278	16	1630	21	23	69	76	287.666666666667
aca-miR-143-5p	0	1	1	0	5	0	0	0	0	0.777777777777778
aca-miR-144-3p	0	1	0	0	0	0	0	1	0	0.222222222222222
aca-miR-145-3p	1	0	1	0	7	0	0	0	0	1
aca-miR-145-5p	7	1	7	0	47	0	0	2	1	7.22222222222222
aca-miR-146a-5p	1	0	1	0	0	0	0	0	0	0.222222222222222
aca-miR-148a-3p	1074	350	1600	211	3192	125	92	105	112	762.333333333333
aca-miR-148b-3p	12	5	28	1	13	1	1	3	1	7.22222222222222
aca-miR-150-5p	3	5	1	0	4	0	0	0	3	1.77777777777778
aca-miR-153-3p	250	248	1086	311	279	313	34	104	72	299.666666666667
aca-miR-16a-5p	2	0	2	0	3	0	0	0	1	0.888888888888889
aca-miR-16b-5p	0	0	0	0	14	0	0	1	0	1.66666666666667
aca-miR-17-5p	1	0	1	0	5	4	0	0	0	1.22222222222222
aca-miR-181a	3	0	4	0	6	1	0	0	0	1.55555555555556
aca-miR-181b	1	0	1	0	2	1	0	0	0	0.555555555555556
aca-miR-182-3p	0	0	1	0	0	0	0	0	0	0.111111111111111
aca-miR-182-5p	0	0	6	0	0	0	0	0	0	0.666666666666667
aca-miR-184-3p	200466	210669	221844	308439	252070	230069	152687	135438	112029	202634.555555556
aca-miR-190a-5p	60	17	35	24	32	18	14	27	13	26.6666666666667
aca-miR-191-5p	33	12	30	1	51	0	1	4	7	15.4444444444444
aca-miR-193-5p	0	0	2	0	0	0	0	1	0	0.333333333333333
aca-miR-194-5p	18	2	1	4	67	0	1	1	0	10.4444444444444
aca-miR-199a-5p	6	2	4	0	12	8	1	1	1	3.88888888888889
aca-miR-1a-3p	22029	26757	26213	8058	12155	12004	28568	22225	26428	20493
aca-miR-200a-3p	5	0	25	1	4	1	3	1	0	4.44444444444444
aca-miR-200b-3p	3	0	29	0	6	5	6	3	2	6
aca-miR-203-3p	6	0	3	8	8	12	6	0	2	5
aca-miR-204a-5p	1	0	8	0	10	0	0	0	0	2.11111111111111
aca-miR-205a	0	0	2	1	2	1	1	0	1	0.888888888888889
aca-miR-206-3p	89	135	111	26	96	58	89	74	77	83.8888888888889
aca-miR-208-3p	1	1	1	0	0	0	0	2	0	0.555555555555556
aca-miR-20a-5p	4	0	0	1	9	4	0	0	0	2
aca-miR-20b-5p	0	0	2	0	0	3	0	0	0	0.555555555555556
aca-miR-21-5p	94	56	68	24	300	22	15	15	15	67.6666666666667
aca-miR-210-5p	0	0	0	0	2	0	0	0	0	0.222222222222222
aca-miR-214-3p	0	0	1	0	2	0	0	0	0	0.333333333333333
aca-miR-215-5p	1	3	6	0	0	2	0	0	2	1.55555555555556
aca-miR-218-5p	3	1	5	0	1	2	0	0	1	1.44444444444444
aca-miR-221-3p	3	1	3	0	8	0	2	0	1	2
aca-miR-222a-3p	4	0	1	0	3	0	0	0	1	1
aca-miR-23a-3p	8	6	14	1	16	0	1	2	1	5.44444444444444
aca-miR-23b-3p	6	6	14	0	13	0	1	0	2	4.66666666666667
aca-miR-24-3p	13	5	14	0	10	0	0	1	3	5.11111111111111
aca-miR-26-5p	136	59	136	9	211	11	16	22	30	70
aca-miR-27a-3p	37	29	54	2	26	0	2	3	20	19.2222222222222
aca-miR-27b-3p	223	140	290	15	452	8	27	52	68	141.666666666667
aca-miR-29a-3p	67	43	69	0	0	0	0	0	0	19.8888888888889
aca-miR-29b	4978	2708	6223	28	26	27	22	37	16	1562.77777777778
aca-miR-30a-3p	6	5	2	1	5	0	2	0	1	2.44444444444444
aca-miR-30a-5p	47	31	44	4	74	1	5	13	5	24.8888888888889
aca-miR-30b-5p	22	14	45	4	82	0	4	4	6	20.1111111111111
aca-miR-30c-3p	1	3	1	0	2	0	0	0	1	0.888888888888889
aca-miR-30c-5p	45	28	40	6	64	5	8	10	10	24
aca-miR-30d-5p	108	55	109	2	33	3	5	17	29	40.1111111111111
aca-miR-30e-3p	3	4	7	0	12	0	0	0	3	3.22222222222222
aca-miR-30e-5p	17	10	16	0	8	1	1	6	4	7
aca-miR-31-5p	361041	191940	371829	14502	10375	3988	9445	10173	4706	108666.555555556
aca-miR-32-5p	1	0	1	0	0	0	0	0	0	0.222222222222222
aca-miR-34a-5p	4	0	0	0	0	0	0	0	0	0.444444444444444
aca-miR-363-3p	0	0	5	0	4	21	1	0	0	3.44444444444444
aca-miR-365-3p	12	0	0	2	18	0	0	0	0	3.55555555555556
aca-miR-375-3p	2	2	28	322658	181157	240147	109	185	205	82721.4444444444
aca-miR-451-5p	43	25	42	7	38	5	4	18	10	21.3333333333333
aca-miR-454-3p	0	0	3	0	0	3	0	0	0	0.666666666666667
aca-miR-455-5p	2	0	4	0	2	0	1	1	0	1.11111111111111
aca-miR-456	1	0	2	0	0	2	2	0	0	0.777777777777778
aca-miR-458	0	0	0	0	4	0	0	0	0	0.444444444444444
aca-miR-460a-5p	0	0	4	0	6	0	2	0	0	1.33333333333333
aca-miR-489-3p	0	0	0	0	0	0	0	1	0	0.111111111111111
aca-miR-499-5p	24	13	15	1	12	0	4	3	4	8.44444444444444
aca-miR-9-5p	13	7	47	11	9	11	1180	2285	1313	541.777777777778
aca-miR-92a	11836	6318	17440	5509	7614	6530	1996	3122	1939	6922.66666666667
aca-miR-98-5p	614	594	917	405	760	660	498	608	515	619
aca-miR-99a-5p	2303	2388	2945	1332	1736	1403	1519	1539	1262	1825.22222222222
aca-miR-99b-5p	238892	256567	288894	190980	168498	229549	456416	391648	295295	279637.666666667
aga-miR-10	15148	10448	13190	1664	2952	2135	535	1272	736	5342.22222222222
aga-miR-13b	0	2	0	0	2	2	0	1	0	0.777777777777778
aga-miR-14	1	3	3	0	8	17	1	6	7	5.11111111111111
aga-miR-184	246661	251962	259653	277499	303139	312824	172898	169883	127997	235835.111111111
aga-miR-275	2	0	2	0	4	17	0	2	3	3.33333333333333
aga-miR-276-3p	42	55	120	8	103	291	63	98	102	98
aga-miR-277	7	5	5	1	22	31	2	2	9	9.33333333333333
aga-miR-305	0	0	0	1	1	10	0	0	4	1.77777777777778
aga-miR-34	58098	36408	47259	12180	17519	13098	7590	10100	5923	23130.5555555556
aga-miR-927	0	0	1	0	0	0	0	0	0	0.111111111111111
aga-miR-92a	267	192	446	93	134	167	39	73	37	160.888888888889
age-miR-101	19	6	11	3	95	1	1	1	1	15.3333333333333
age-miR-103	8	2	7	0	19	6	2	2	2	5.33333333333333
age-miR-106b	0	0	1	0	1	0	0	0	0	0.222222222222222
age-miR-127	4	1	48	0	0	3	1	1	3	6.77777777777778
age-miR-128	4	2	7	1	7	5	1	1	2	3.33333333333333
age-miR-15b	1	0	1	0	3	0	0	0	0	0.555555555555556
age-miR-16	7	3	3	2	10	0	0	0	0	2.77777777777778
age-miR-196	0	0	0	0	0	0	0	1	2	0.333333333333333
age-miR-197	0	0	10	0	4	0	0	0	0	1.55555555555556
age-miR-19b	2	1	0	0	11	0	0	0	0	1.55555555555556
age-miR-214	0	0	1	0	2	0	0	0	0	0.333333333333333
age-miR-218	3	1	5	0	1	2	0	0	1	1.44444444444444
age-miR-22	30	12	29	0	54	0	0	0	2	14.1111111111111
age-miR-222	4	0	1	0	3	0	0	0	1	1
age-miR-29a	22	7	37	1	47	0	3	3	2	13.5555555555556
age-miR-29b	6144	3857	7832	35	48	32	28	51	37	2007.11111111111
age-miR-30b	22	14	45	4	82	0	4	4	6	20.1111111111111
age-miR-34a	33	15	24	2	7	3	6	2	1	10.3333333333333
age-miR-98	614	594	917	405	760	660	498	608	515	619
aja-miR-142	2	0	0	0	3	0	0	0	0	0.555555555555556
aja-miR-143	285	191	278	16	1630	21	23	69	76	287.666666666667
aja-miR-145	1	0	1	0	7	0	0	0	0	1
aja-miR-25	16	3	19	3	21	0	2	4	6	8.22222222222222
aja-miR-29b	6144	3857	7838	35	48	32	28	51	37	2007.77777777778
aja-miR-29c	67	43	69	0	0	0	0	0	0	19.8888888888889
ame-bantam	2528	1484	2517	873	922	1067	588	725	623	1258.55555555556
ame-let-7	126228	101977	126583	92415	116516	118952	224086	216895	147570	141246.888888889
ame-miR-11	0	0	0	0	12	2	0	0	0	1.55555555555556
ame-miR-137	11	10	37	2	11	9	0	0	0	8.88888888888889
ame-miR-263b	0	0	0	0	2	2	0	1	0	0.555555555555556
ame-miR-2796	0	0	0	0	2	2	0	0	0	0.444444444444444
ame-miR-279d	491839	648281	785078	168304	180443	157644	228071	350087	196521	356252
ame-miR-281	4	106	79	4	99	16	1	125	0	48.2222222222222
ame-miR-283	40	17	30	293	172	235	3	6	7	89.2222222222222
ame-miR-316	0	0	0	0	0	0	0	1	0	0.111111111111111
ame-miR-31a	3012	1537	3133	70	47	22	44	43	17	880.555555555556
ame-miR-33	26	44	57	29	11	19	9	9	5	23.2222222222222
ame-miR-34	162	118	113	16	24	19	13	16	8	54.3333333333333
ame-miR-375	0	1	0	181	329	374	0	1	0	98.4444444444444
ame-miR-71	233993	136753	210717	227352	166441	198547	173327	171310	143161	184622.333333333
ame-miR-750	179	77	218	729582	541500	708491	464	675	605	220199
ame-miR-87	5354	4115	6455	2807	4394	3946	2198	2559	2538	3818.44444444444
ame-miR-92a	270	195	448	93	134	172	39	72	39	162.444444444444
ame-miR-993	0	12	0	0	0	0	1	1	2	1.77777777777778
api-bantam	40	21	35	9	13	14	17	11	8	18.6666666666667
api-miR-100	42063	44194	52389	27122	34976	31152	35915	36618	28953	37042.4444444444
api-miR-13a	2	0	0	0	0	4	1	2	0	1
api-miR-184b	10175	12270	11567	12978	18228	16090	6416	5661	4372	10861.8888888889
api-miR-263a	0	0	2	0	0	13	2	1	2	2.22222222222222
api-miR-275	0	0	2	0	2	1	0	1	0	0.666666666666667
api-miR-278	895	1741	1133	129	126	82	3112	10452	2986	2295.11111111111
api-miR-279a	157041	198897	246572	52171	54745	61218	58633	106599	62707	110953.666666667
api-miR-279b	8452	7298	11329	1051	1821	1413	2955	4215	2707	4582.33333333333
api-miR-281	14	301	443	25	386	77	6	476	3	192.333333333333
api-miR-29	80	38	63	0	2	0	0	1	0	20.4444444444444
api-miR-2a	6933	9459	12788	8148	10615	13582	4207	5390	3952	8341.55555555555
api-miR-3027	0	4	2	0	2	6	3	5	7	3.22222222222222
api-miR-3050	0	2	6	0	6	6	0	2	0	2.44444444444444
api-miR-3051	0	0	0	0	0	0	0	0	1	0.111111111111111
api-miR-315	10526	7193	8985	5636	3111	3690	404538	977683	503098	213828.888888889
api-miR-34	386	240	287	46	87	54	40	43	24	134.111111111111
api-miR-7	236	59	1165	23	74	35	28	29	28	186.333333333333
api-miR-71	215062	123167	187147	211612	151987	184691	165956	163241	136933	171088.444444444
api-miR-8	306	217	348	238	137	131	190	349	243	239.888888888889
api-miR-87a	5291	3787	5840	2620	3813	3440	1932	2149	1989	3429
api-miR-87b	96	53	104	33	86	72	32	30	34	60
api-miR-998	0	0	4	0	0	0	0	3	0	0.777777777777778
api-miR-9b	0	6	0	0	0	2	0	0	0	0.888888888888889
asu-miR-1-3p	15208	20399	17816	6884	9536	10316	25721	18673	20323	16097.3333333333
asu-miR-100a-5p	506909	517047	636313	370612	400303	360443	741194	719033	601798	539294.666666667
asu-miR-133-3p	69	130	108	42	95	67	1066	885	745	356.333333333333
asu-miR-279a-3p	1987	2466	4486	261	171	306	162	143	122	1122.66666666667
asu-miR-2a-3p	200	225	243	162	197	251	78	83	52	165.666666666667
asu-miR-34-5p	59610	37607	48288	12491	18026	13400	7818	10473	6216	23769.8888888889
asu-miR-46-3p	2	91	45	6	95	11	2	84	2	37.5555555555556
asu-miR-7-5p	82	39	79	22	31	27	13	44	20	39.6666666666667
asu-miR-71-5p	32943	18546	22283	17636	16140	15916	21227	16911	11303	19211.6666666667
asu-miR-72-5p	336816	186794	362641	14271	10271	3990	9158	9916	4573	104270
asu-miR-87b-3p	1133	1003	1206	653	797	641	578	422	344	753
bfl-miR-100-5p	502704	513786	631945	368591	397773	358356	738479	716359	599345	536370.888888889
bfl-miR-10c	2160	2043	2213	290	505	412	185	315	209	925.777777777778
bfl-miR-133	4027	4469	5799	4922	7491	7080	121633	118953	107043	42379.6666666667
bfl-miR-183	0	0	18	1	0	65	0	0	0	9.33333333333333
bfl-miR-210-3p	0	2	2	0	0	0	0	1	0	0.555555555555556
bfl-miR-219	2	1	1	1	4	1	188	533	286	113
bfl-miR-281	4	150	102	6	173	28	3	181	0	71.8888888888889
bfl-miR-31-5p	3435	931	2667	29	15	6	28	30	15	795.111111111111
bfl-miR-33	22	41	52	29	11	17	9	8	4	21.4444444444444
bfl-miR-71-5p	64360	42127	52742	61038	40189	54089	56148	60534	43351	52730.8888888889
bfl-miR-9-5p	13	7	48	11	9	11	1183	2284	1314	542.222222222222
bfl-miR-92a	30900	16673	23325	8467	14214	14564	4129	8512	5354	14015.3333333333
bfl-miR-92c	190	155	188	35	97	73	24	46	30	93.1111111111111
bfl-miR-96-5p	0	0	7	0	0	1	0	0	0	0.888888888888889
bma-miR-133	121	192	199	71	154	111	1692	1542	1656	637.555555555556
bma-miR-153	6	5	42	2	10	4	0	2	0	7.88888888888889
bma-miR-2a	180	206	223	140	141	189	67	65	45	139.555555555556
bma-miR-7	35155	20584	39790	12584	22425	13435	8744	19962	13341	20668.8888888889
bma-miR-87a	1133	1003	1206	653	797	641	578	422	344	753
bma-miR-87b	8771	7524	10829	5875	9061	5962	3978	3687	2577	6473.77777777778
bma-miR-9-5p	0	0	0	0	0	0	55	89	44	20.8888888888889
bma-miR-92	52	56	97	19	33	31	7	7	9	34.5555555555556
bmo-miR-10-3p	0	2	0	0	2	6	1	0	3	1.55555555555556
bmo-miR-11-3p	6	0	4	0	0	0	0	0	0	1.11111111111111
bmo-miR-1175-3p	16	12	41	31469	40892	41777	19	15	23	12696
bmo-miR-184-3p	278095	291250	303976	299061	345970	370637	183912	182389	137587	265875.222222222
bmo-miR-190-5p	13	15	13	14	14	10	6	7	4	10.6666666666667
bmo-miR-252-5p	0	5	0	2	2	2	1	1	1	1.55555555555556
bmo-miR-263a-5p	3	0	7	4	4	59	0	1	1	8.77777777777778
bmo-miR-2738	0	0	20	0	0	0	0	0	0	2.22222222222222
bmo-miR-2758-3p	8	0	2	0	0	0	0	0	0	1.11111111111111
bmo-miR-2766-3p	12	0	7	0	0	0	0	0	0	2.11111111111111
bmo-miR-278-3p	6	0	0	0	2	0	0	0	0	0.888888888888889
bmo-miR-279a	1017393	887544	1259754	209656	233837	212665	304349	487587	325977	548751.333333333
bmo-miR-279b-3p	534	453	1217	90	31	82	14	32	10	273.666666666667
bmo-miR-279d-3p	10	0	4	0	0	0	0	0	0	1.55555555555556
bmo-miR-281-5p	3	0	0	0	0	0	0	0	0	0.333333333333333
bmo-miR-2b-3p	20	23	39	7	26	19	9	10	10	18.1111111111111
bmo-miR-306a-5p	4	0	4	0	0	0	0	0	0	0.888888888888889
bmo-miR-750-3p	62	0	26	1	8	3	0	0	0	11.1111111111111
bmo-miR-9c-3p	0	0	2	0	0	0	0	0	0	0.222222222222222
bmo-miR-9c-5p	95	0	19	0	0	1	2	2	0	13.2222222222222
bta-let-7b	619	882	949	448	826	657	732	693	590	710.666666666667
bta-let-7d	337	259	322	266	346	359	359	374	260	320.222222222222
bta-let-7e	614	486	625	415	575	599	497	609	412	536.888888888889
bta-miR-101	20	6	11	3	98	1	1	1	1	15.7777777777778
bta-miR-106a	0	0	0	0	0	1	0	0	0	0.111111111111111
bta-miR-10b	3148	1714	2543	260	524	334	75	198	127	991.444444444444
bta-miR-1246	20	0	0	0	8	8	2	1	10	5.44444444444444
bta-miR-125a	6	2	50	0	5	0	1	0	3	7.44444444444444
bta-miR-126-3p	93	55	89	3	51	4	7	13	34	38.7777777777778
bta-miR-1260b	2	4	2	11	4	2	6	4	1	4
bta-miR-129	0	0	25	0	0	0	1	0	0	2.88888888888889
bta-miR-129-3p	0	0	9	0	0	0	1	0	0	1.11111111111111
bta-miR-132	0	0	4	0	0	0	0	0	0	0.444444444444444
bta-miR-133b	68	128	108	43	99	66	1053	885	741	354.555555555556
bta-miR-138	0	0	1	0	0	0	0	0	0	0.111111111111111
bta-miR-139	6	6	8	0	5	0	0	0	4	3.22222222222222
bta-miR-140	4	3	3	0	19	1	0	1	0	3.44444444444444
bta-miR-145	7	1	7	0	47	0	0	2	1	7.22222222222222
bta-miR-146b	2	1	1	0	1	0	0	0	1	0.666666666666667
bta-miR-149-5p	3	5	4	0	3	0	0	1	1	1.88888888888889
bta-miR-150	3	7	1	0	6	0	0	1	3	2.33333333333333
bta-miR-151-3p	9	0	15	5	51	0	1	0	2	9.22222222222222
bta-miR-151-5p	0	0	0	0	1	0	0	0	0	0.111111111111111
bta-miR-152	14	6	16	0	31	0	0	1	0	7.55555555555556
bta-miR-153	250	248	1086	311	279	313	34	104	72	299.666666666667
bta-miR-154c	0	0	10	0	0	0	2	0	0	1.33333333333333
bta-miR-15a	0	0	0	0	4	0	0	0	0	0.444444444444444
bta-miR-16a	2	0	2	0	3	0	0	0	1	0.888888888888889
bta-miR-16b	6	3	3	2	10	0	0	0	0	2.66666666666667
bta-miR-181a	3	0	4	0	6	1	0	0	0	1.55555555555556
bta-miR-181b	1	0	1	0	2	1	0	0	0	0.555555555555556
bta-miR-181d	1	2	1	0	0	0	0	0	1	0.555555555555556
bta-miR-182	0	0	6	0	0	0	0	0	0	0.666666666666667
bta-miR-183	0	0	17	1	0	49	0	0	0	7.44444444444444
bta-miR-185	12	6	16	0	6	0	0	0	6	5.11111111111111
bta-miR-186	12	0	16	0	12	0	0	0	1	4.55555555555556
bta-miR-190a	60	17	35	24	32	18	14	27	13	26.6666666666667
bta-miR-192	242	19	12	52	1056	2	14	5	3	156.111111111111
bta-miR-193b	1	0	0	0	5	0	0	0	1	0.777777777777778
bta-miR-195	2	1	0	0	4	0	0	0	0	0.777777777777778
bta-miR-199a-3p	11	5	7	0	21	10	2	4	2	6.88888888888889
bta-miR-199a-5p	6	2	4	0	12	8	1	1	1	3.88888888888889
bta-miR-199b	3	0	0	0	12	0	0	0	0	1.66666666666667
bta-miR-199c	3	0	4	0	3	2	1	0	0	1.44444444444444
bta-miR-200a	5	0	25	1	4	1	3	1	0	4.44444444444444
bta-miR-200b	1	0	16	0	0	0	2	0	0	2.11111111111111
bta-miR-200c	0	0	13	1	0	0	0	0	0	1.55555555555556
bta-miR-202	0	0	0	6	0	0	0	0	0	0.666666666666667
bta-miR-206	89	135	111	26	96	58	89	74	77	83.8888888888889
bta-miR-20a	4	0	0	1	9	4	0	0	0	2
bta-miR-21-5p	94	56	68	24	300	14	13	15	14	66.4444444444444
bta-miR-212	0	0	10	0	0	0	0	0	0	1.11111111111111
bta-miR-215	5	3	0	2	14	0	0	2	1	3
bta-miR-219-5p	2	1	1	1	4	1	184	519	269	109.111111111111
bta-miR-222	4	0	1	0	3	0	0	0	1	1
bta-miR-223	17	0	0	1	0	0	1	0	1	2.22222222222222
bta-miR-23a	8	6	14	1	16	0	1	2	1	5.44444444444444
bta-miR-23b-3p	3	2	5	0	6	0	1	0	1	2
bta-miR-2448-3p	0	0	2	0	0	0	0	0	0	0.222222222222222
bta-miR-2478	203	415	373	1513	1407	978	1009	631	680	801
bta-miR-26a	136	63	136	9	211	11	16	23	31	70.6666666666667
bta-miR-26b	38	9	31	6	45	1	1	3	6	15.5555555555556
bta-miR-27a-3p	25	12	43	2	21	0	2	3	15	13.6666666666667
bta-miR-27a-5p	2	0	0	0	0	0	0	0	0	0.222222222222222
bta-miR-27b	223	140	290	15	452	8	27	52	68	141.666666666667
bta-miR-30a-5p	47	31	44	4	74	1	5	13	5	24.8888888888889
bta-miR-30c	45	28	40	6	64	5	8	10	10	24
bta-miR-30d	108	55	109	2	33	3	5	17	29	40.1111111111111
bta-miR-30e-5p	17	10	16	0	8	1	1	6	4	7
bta-miR-30f	0	1	2	0	1	0	0	0	1	0.555555555555556
bta-miR-31	437	219	568	12	5	1	5	4	2	139.222222222222
bta-miR-320a	4	0	1	0	2	0	0	0	0	0.777777777777778
bta-miR-323	0	0	6	0	0	0	0	0	0	0.666666666666667
bta-miR-328	5	1	7	0	0	0	0	1	0	1.55555555555556
bta-miR-335	1	0	1	0	0	0	0	0	0	0.222222222222222
bta-miR-338	0	0	2	0	1	0	0	0	0	0.333333333333333
bta-miR-339b	1	0	0	0	1	0	0	0	0	0.222222222222222
bta-miR-3431	0	0	10	0	0	0	0	0	0	1.11111111111111
bta-miR-369-3p	0	0	14	0	0	0	0	0	0	1.55555555555556
bta-miR-370	0	0	3	0	0	0	0	0	0	0.333333333333333
bta-miR-374b	1	0	2	0	3	0	0	0	0	0.666666666666667
bta-miR-376a	0	0	2	0	0	0	0	0	0	0.222222222222222
bta-miR-378	58	50	76	0	23	0	3	11	18	26.5555555555556
bta-miR-378c	21	19	17	0	0	0	0	3	6	7.33333333333333
bta-miR-379	2	3	46	0	0	0	0	0	1	5.77777777777778
bta-miR-380-3p	0	0	10	0	0	0	1	0	0	1.22222222222222
bta-miR-381	4	4	0	2	0	0	2	1	0	1.44444444444444
bta-miR-410	0	0	4	0	0	0	0	0	0	0.444444444444444
bta-miR-411a	2	0	15	0	0	0	0	0	0	1.88888888888889
bta-miR-411c-3p	0	0	4	0	4	0	0	0	0	0.888888888888889
bta-miR-411c-5p	0	0	12	0	0	0	0	0	0	1.33333333333333
bta-miR-423-5p	2	1	3	0	5	0	0	0	0	1.22222222222222
bta-miR-424-5p	0	0	1	0	3	0	0	0	0	0.444444444444444
bta-miR-450b	0	0	0	2	7	0	0	0	0	1
bta-miR-451	43	25	42	7	38	5	4	18	10	21.3333333333333
bta-miR-484	1	0	0	0	3	0	0	0	0	0.444444444444444
bta-miR-486	22	16	31	0	2	0	0	5	14	10
bta-miR-487b	0	0	2	0	0	0	0	0	0	0.222222222222222
bta-miR-495	0	0	8	0	0	0	0	0	0	0.888888888888889
bta-miR-499	24	14	15	1	13	0	4	3	4	8.66666666666667
bta-miR-503-5p	2	2	2	0	2	0	0	0	0	0.888888888888889
bta-miR-504	1	0	2	0	0	0	0	0	0	0.333333333333333
bta-miR-532	3	1	3	0	1	0	0	0	0	0.888888888888889
bta-miR-543	0	0	9	0	0	0	0	0	0	1
bta-miR-652	0	1	6	0	1	0	0	0	1	1
bta-miR-656	0	0	2	0	0	0	0	0	0	0.222222222222222
bta-miR-660	0	0	7	0	0	0	0	0	0	0.777777777777778
bta-miR-885	0	0	0	0	2	0	0	0	0	0.222222222222222
bta-miR-92b	3	1	8	2	2	0	1	1	0	2
bta-miR-93	2	1	2	0	3	0	0	0	0	0.888888888888889
bta-miR-99a-5p	2303	2388	2945	1332	1736	1403	1519	1539	1262	1825.22222222222
bta-miR-99b	44	30	98	2	4	0	0	3	9	21.1111111111111
cbr-miR-34	3568	4791	5816	967	1452	1047	655	849	457	2178
cbr-miR-72	154	92	150	2	2	0	1	3	0	44.8888888888889
ccr-let-7g	237	127	178	83	103	83	128	90	66	121.666666666667
ccr-let-7i	102	63	242	19	118	12	29	33	38	72.8888888888889
ccr-let-7j	11	2	0	0	0	0	5	1	3	2.44444444444444
ccr-miR-100	436379	479065	559505	318950	372646	328891	708652	682893	566532	494834.777777778
ccr-miR-10c	21345	16068	24825	1935	5069	3134	708	2060	1574	8524.22222222222
ccr-miR-10d	1430	492	688	42	97	64	52	19	17	322.333333333333
ccr-miR-122	100	6	3	20	527	3	24	4	4	76.7777777777778
ccr-miR-126-3p	79	50	70	3	39	3	12	14	24	32.6666666666667
ccr-miR-138	0	0	1	0	0	0	0	0	0	0.111111111111111
ccr-miR-140-5p	1	0	0	0	1	0	0	0	0	0.222222222222222
ccr-miR-143	285	191	278	16	1630	21	23	69	76	287.666666666667
ccr-miR-144	0	1	0	0	0	0	0	1	0	0.222222222222222
ccr-miR-146a	66	2	16	16	6	8	10	3	15	15.7777777777778
ccr-miR-148	21	7	25	1	46	2	5	0	1	12
ccr-miR-153c	0	0	2	0	2	0	0	0	0	0.444444444444444
ccr-miR-16b	5	1	11	0	0	1	2	0	0	2.22222222222222
ccr-miR-181a	3	0	4	0	6	1	0	0	0	1.55555555555556
ccr-miR-187	0	0	0	0	18	0	0	0	0	2
ccr-miR-192	77	6	2	10	255	3	5	2	3	40.3333333333333
ccr-miR-199-3p	11	5	7	0	21	10	2	4	2	6.88888888888889
ccr-miR-199-5p	6	2	4	0	12	8	1	1	1	3.88888888888889
ccr-miR-200a	5	0	25	1	4	1	3	1	0	4.44444444444444
ccr-miR-21	26	3	4	10	9	3	12	7	7	9
ccr-miR-218b	0	0	8	0	0	0	0	0	0	0.888888888888889
ccr-miR-222	4	0	1	0	3	0	0	0	1	1
ccr-miR-22a	21	3	2	9	7	3	20	6	10	9
ccr-miR-22b	3	0	1	4	0	0	1	0	2	1.22222222222222
ccr-miR-27d	11	8	25	0	30	0	0	2	6	9.11111111111111
ccr-miR-30d	108	55	109	2	33	3	5	17	29	40.1111111111111
ccr-miR-363	0	0	5	0	4	21	1	0	0	3.44444444444444
ccr-miR-724	0	0	0	0	2	0	0	0	2	0.444444444444444
ccr-miR-725	0	0	0	0	2	0	0	2	0	0.444444444444444
cel-miR-35-3p	0	0	0	0	2	0	0	0	0	0.222222222222222
cfa-let-7e	458	406	510	347	500	526	393	504	343	443
cfa-miR-10a	887144	574142	756446	89622	162234	118263	47768	122166	71653	314382
cfa-miR-125a	6	2	50	0	5	0	1	0	3	7.44444444444444
cfa-miR-1271	12	0	2	0	28	0	0	0	0	4.66666666666667
cfa-miR-132	0	0	4	0	0	0	0	0	0	0.444444444444444
cfa-miR-133c	4028	4469	5799	4922	7491	7080	121637	118958	107046	42381.1111111111
cfa-miR-137	0	0	2	0	0	0	0	0	0	0.222222222222222
cfa-miR-140	0	2	0	0	2	0	0	0	0	0.444444444444444
cfa-miR-146a	17	9	12	0	8	1	2	1	8	6.44444444444444
cfa-miR-152	7	3	9	0	16	0	0	1	0	4
cfa-miR-153	250	248	1086	311	279	313	34	104	72	299.666666666667
cfa-miR-15b	1	0	1	0	3	0	0	0	0	0.555555555555556
cfa-miR-181a	3	0	4	0	6	1	0	0	0	1.55555555555556
cfa-miR-181b	1	0	1	0	2	1	0	0	0	0.555555555555556
cfa-miR-1839	3	2	7	0	0	0	1	0	0	1.44444444444444
cfa-miR-191	33	12	30	1	51	0	1	4	7	15.4444444444444
cfa-miR-192	241	19	12	52	1055	2	14	5	3	155.888888888889
cfa-miR-200a	0	0	2	0	0	0	0	0	0	0.222222222222222
cfa-miR-203	12	0	5	0	22	6	6	0	1	5.77777777777778
cfa-miR-23a	0	0	0	0	1	0	0	0	0	0.111111111111111
cfa-miR-28	2	0	0	0	4	0	0	0	0	0.666666666666667
cfa-miR-29a	22	7	37	1	45	0	3	2	2	13.2222222222222
cfa-miR-30a	47	31	44	4	74	1	5	13	5	24.8888888888889
cfa-miR-30c	45	28	40	6	64	5	8	10	10	24
cfa-miR-31	435	218	566	12	5	1	5	4	2	138.666666666667
cfa-miR-330	0	0	2	0	1	0	0	0	0	0.333333333333333
cfa-miR-33a	22	41	52	29	11	17	9	8	4	21.4444444444444
cfa-miR-340	4	4	14	0	6	0	3	0	3	3.77777777777778
cfa-miR-342	0	0	0	0	1	0	0	0	0	0.111111111111111
cfa-miR-34c	4	2	2	0	0	0	0	0	2	1.11111111111111
cfa-miR-363	0	0	5	0	4	21	1	0	0	3.44444444444444
cfa-miR-374a	3	0	1	0	9	0	0	0	0	1.44444444444444
cfa-miR-375	13	0	429	8269	13197	10162	14	6	11	3566.77777777778
cfa-miR-382	0	0	10	0	0	0	0	0	0	1.11111111111111
cfa-miR-421	0	0	2	0	0	0	0	0	0	0.222222222222222
cfa-miR-425	1	0	3	0	4	0	1	1	0	1.11111111111111
cfa-miR-450b	0	0	0	0	5	0	0	0	0	0.555555555555556
cfa-miR-486	23	21	43	1	2	0	0	6	15	12.3333333333333
cfa-miR-542	3	0	1	0	1	0	0	0	0	0.555555555555556
cfa-miR-574	2	6	6	0	6	0	1	0	0	2.33333333333333
cfa-miR-93	2	1	2	0	3	0	0	0	0	0.888888888888889
cgr-let-7d-3p	2	4	2	0	0	0	0	0	0	0.888888888888889
cgr-miR-1	1339	1935	1895	288	463	422	1166	883	1051	1049.11111111111
cgr-miR-106b-3p	0	1	0	0	0	0	0	0	0	0.111111111111111
cgr-miR-106b-5p	0	0	1	0	1	0	0	0	0	0.222222222222222
cgr-miR-125a-5p	6	2	50	0	5	0	1	0	3	7.44444444444444
cgr-miR-1260	133	408	415	1430	1501	1259	796	538	804	809.333333333333
cgr-miR-132-5p	0	0	13	0	1	0	0	0	0	1.55555555555556
cgr-miR-139-5p	6	6	8	0	5	0	0	0	4	3.22222222222222
cgr-miR-140-3p	4	3	3	0	19	1	0	1	0	3.44444444444444
cgr-miR-144	1	0	0	0	0	0	0	0	0	0.111111111111111
cgr-miR-146b-5p	2	1	1	0	1	0	0	0	1	0.666666666666667
cgr-miR-149-5p	3	5	4	0	3	0	0	1	1	1.88888888888889
cgr-miR-151-3p	14	18	16	0	0	0	0	1	8	6.33333333333333
cgr-miR-181a-3p	1	0	0	0	1	0	0	0	0	0.222222222222222
cgr-miR-181c-5p	2	2	2	0	2	0	0	1	0	1
cgr-miR-183	0	0	17	1	0	49	0	0	0	7.44444444444444
cgr-miR-1839-5p	3	2	7	0	0	0	1	0	0	1.44444444444444
cgr-miR-186-5p	12	0	16	0	12	0	0	0	1	4.55555555555556
cgr-miR-192	242	19	12	52	1056	2	14	5	3	156.111111111111
cgr-miR-193b-3p	1	0	0	0	5	0	0	0	1	0.777777777777778
cgr-miR-199b	2	2	0	0	0	0	0	2	0	0.666666666666667
cgr-miR-200b	7	0	50	0	2	0	4	1	1	7.22222222222222
cgr-miR-205	0	0	2	1	2	1	1	0	1	0.888888888888889
cgr-miR-22-5p	2	1	0	0	4	0	0	0	0	0.777777777777778
cgr-miR-221-3p	3	1	3	0	8	0	2	0	1	2
cgr-miR-222-3p	4	0	1	0	3	0	0	0	1	1
cgr-miR-24-5p	3	4	2	0	0	0	0	0	1	1.11111111111111
cgr-miR-29a-3p	22	7	37	1	47	0	3	3	2	13.5555555555556
cgr-miR-29c-5p	1	0	3	0	0	0	0	0	0	0.444444444444444
cgr-miR-301a-5p	0	0	0	0	2	0	0	0	0	0.222222222222222
cgr-miR-31-5p	437	219	568	12	5	1	5	4	2	139.222222222222
cgr-miR-32-5p	1	0	1	0	0	0	0	0	0	0.222222222222222
cgr-miR-322-3p	0	1	1	0	0	0	0	0	0	0.222222222222222
cgr-miR-322-5p	1	0	1	0	0	0	0	0	0	0.222222222222222
cgr-miR-324-5p	0	0	0	0	0	0	0	2	0	0.222222222222222
cgr-miR-339	3	0	3	0	3	0	0	0	0	1
cgr-miR-342-3p	1	4	2	0	3	0	0	0	0	1.11111111111111
cgr-miR-34b-3p	1	0	0	0	0	0	0	0	0	0.111111111111111
cgr-miR-378-5p	1	1	1	0	0	0	0	0	0	0.333333333333333
cgr-miR-409-3p	0	0	6	0	0	0	0	0	0	0.666666666666667
cgr-miR-423-3p	4	0	3	0	3	0	0	0	1	1.22222222222222
cgr-miR-425-3p	0	0	0	0	3	0	0	0	0	0.333333333333333
cgr-miR-582	0	0	1	0	0	0	0	0	1	0.222222222222222
cgr-miR-674	2	1	1	0	0	0	0	0	1	0.555555555555556
cgr-miR-708	2	0	4	0	2	0	0	1	1	1.11111111111111
cgr-miR-7b	27667	18741	35335	11052	19961	11709	8447	19394	12743	18338.7777777778
chi-let-7a-3p	1	0	0	0	0	0	0	0	0	0.111111111111111
chi-let-7b-3p	0	0	0	0	0	0	0	0	1	0.111111111111111
chi-let-7d-3p	2	4	2	0	0	0	0	0	0	0.888888888888889
chi-miR-106b-3p	0	1	0	0	0	0	0	0	0	0.111111111111111
chi-miR-1248-5p	5	0	1	0	2	0	3	0	0	1.22222222222222
chi-miR-124a	1	1	71	7	6	7	8	5	4	12.2222222222222
chi-miR-125b-3p	2	0	1	0	7	0	0	1	0	1.22222222222222
chi-miR-125b-5p	769	989	1157	746	1199	1231	4824	4448	3376	2082.11111111111
chi-miR-126-3p	92	55	89	3	51	4	7	13	34	38.6666666666667
chi-miR-126-5p	3	2	4	0	1	0	0	0	0	1.11111111111111
chi-miR-127-3p	4	1	48	0	0	3	1	1	3	6.77777777777778
chi-miR-133a-3p	4028	4469	5799	4922	7491	7080	121637	118958	107047	42381.2222222222
chi-miR-133b	68	128	108	43	99	66	1053	885	741	354.555555555556
chi-miR-136-3p	1	0	7	0	0	0	0	0	0	0.888888888888889
chi-miR-136-5p	0	0	1	0	1	0	0	0	0	0.222222222222222
chi-miR-144-3p	0	1	0	0	0	0	0	1	0	0.222222222222222
chi-miR-144-5p	1	0	0	0	0	0	0	0	0	0.111111111111111
chi-miR-145-3p	1	0	1	0	7	0	0	0	0	1
chi-miR-148a-5p	3	0	1	0	13	0	0	0	0	1.88888888888889
chi-miR-16b-5p	0	0	10	0	0	0	1	0	0	1.22222222222222
chi-miR-181b-5p	1	0	1	0	2	1	0	0	0	0.555555555555556
chi-miR-206	89	135	111	26	96	58	89	74	77	83.8888888888889
chi-miR-21-5p	94	56	68	24	300	14	13	15	14	66.4444444444444
chi-miR-214-3p	0	0	1	0	2	0	0	0	0	0.333333333333333
chi-miR-22-3p	30	12	29	0	54	0	0	0	2	14.1111111111111
chi-miR-221-5p	0	0	2	0	2	0	0	0	0	0.444444444444444
chi-miR-24-3p	13	5	14	0	10	0	0	1	3	5.11111111111111
chi-miR-2411-3p	0	0	2	0	0	0	0	0	0	0.222222222222222
chi-miR-28-3p	0	0	4	0	2	0	0	0	0	0.666666666666667
chi-miR-296-3p	0	0	2	0	0	0	0	0	0	0.222222222222222
chi-miR-30a-3p	6	5	2	1	5	0	2	0	1	2.44444444444444
chi-miR-30e-3p	3	4	7	0	12	0	0	0	3	3.22222222222222
chi-miR-30f-5p	0	1	2	0	1	0	0	0	1	0.555555555555556
chi-miR-329b-3p	2	0	6	0	4	0	0	0	0	1.33333333333333
chi-miR-330-5p	0	0	2	0	1	0	0	0	0	0.333333333333333
chi-miR-335-3p	0	0	1	0	0	0	0	0	0	0.111111111111111
chi-miR-338-5p	0	0	1	0	0	0	0	0	0	0.111111111111111
chi-miR-342-3p	1	0	18	0	0	0	0	0	1	2.22222222222222
chi-miR-3432-5p	0	0	2	0	0	0	0	0	0	0.222222222222222
chi-miR-361-3p	0	0	2	0	3	0	0	0	0	0.555555555555556
chi-miR-374a-3p	2	0	0	0	10	0	0	0	1	1.44444444444444
chi-miR-376c-3p	0	0	2	0	0	0	0	0	0	0.222222222222222
chi-miR-411a-3p	0	0	1	0	0	0	0	0	0	0.111111111111111
chi-miR-429	0	0	2	0	0	0	0	0	0	0.222222222222222
chi-miR-451-5p	40	22	42	7	36	3	4	17	10	20.1111111111111
chi-miR-493-5p	0	0	16	0	0	0	0	0	0	1.77777777777778
chi-miR-494	0	0	4	0	0	0	0	0	0	0.444444444444444
chi-miR-504	1	0	2	0	0	0	0	0	0	0.333333333333333
chi-miR-542-3p	3	2	1	0	1	0	0	0	0	0.777777777777778
chi-miR-543-3p	0	0	9	0	0	0	0	0	0	1
chi-miR-544-5p	0	0	2	0	0	0	0	0	0	0.222222222222222
chi-miR-592	0	0	0	0	2	0	0	0	0	0.222222222222222
chi-miR-660	0	0	7	0	0	0	0	0	0	0.777777777777778
cin-miR-1-3p	1953901	1728759	2002136	546785	786001	724083	3277774	3443641	4941670	2156083.33333333
cin-miR-153-3p	0	3	6	2	1	1	1	1	1	1.77777777777778
cin-miR-31	3984	2952	5772	92	101	29	89	55	27	1455.66666666667
cin-miR-7-5p	174	63	1110	39	78	43	32	35	34	178.666666666667
cin-miR-92a-3p	54	45	114	35	37	49	7	13	7	40.1111111111111
cin-miR-92b-3p	8620	6938	7815	2463	4128	4243	1285	2407	1325	4358.22222222222
cla-miR-1994	26230	14434	22300	368	240	135	543	270	100	7180
cqu-bantam-3p	51645	40889	53818	42975	31225	41096	14057	15869	10716	33587.7777777778
cqu-miR-281-3p	1	0	0	0	1	0	0	0	0	0.222222222222222
cqu-miR-8-3p	85588	60963	129278	76482	48729	43944	123424	216186	159918	104945.777777778
cqu-miR-92	266	192	446	93	134	167	39	73	37	160.777777777778
crm-miR-1-3p	15220	20402	17825	6886	9550	10327	25717	18674	20324	16102.7777777778
crm-miR-46-3p	0	3	0	0	3	0	0	2	0	0.888888888888889
crm-miR-72-5p	352944	191340	372600	14447	10453	4065	9310	10086	4687	107770.222222222
csa-miR-216b	0	0	0	0	0	2	1	0	0	0.333333333333333
csa-miR-31	3978	2951	5763	93	101	29	89	55	27	1454
cte-miR-1	15254	20437	17855	6884	9565	10304	25719	18682	20336	16115.1111111111
cte-miR-10a	233	209	277	19	52	40	8	18	9	96.1111111111111
cte-miR-1175-3p	426	372	935	1010231	1068510	1163170	736	1006	1109	360721.666666667
cte-miR-1175-5p	2	0	2	13558	10886	12914	5	4	4	4152.77777777778
cte-miR-12	2595	3205	3783	16542	22443	22579	330	436	222	8015
cte-miR-182	12	0	408	1126	18	4788	0	4	149	722.777777777778
cte-miR-184b	2913	3479	3696	2403	2793	3286	942	957	824	2365.88888888889
cte-miR-190	81252	50369	83623	58508	78271	52257	24502	35274	31314	55041.1111111111
cte-miR-1989	4	12	12	16496	32810	96868	15	35	32	16253.7777777778
cte-miR-1994	66559	31524	55635	1037	638	471	1449	1008	434	17639.4444444444
cte-miR-216b	814	283	652	3541	3832	3922	85	148	109	1487.33333333333
cte-miR-277a	8878	6632	13710	224	238	662	0	0	2	3371.77777777778
cte-miR-278	491	1015	607	68	73	53	2247	7895	2164	1623.66666666667
cte-miR-281	12	287	410	24	361	86	4	459	3	182.888888888889
cte-miR-29a	503303	441612	484969	9673	13016	7523	5449	11469	6853	164874.111111111
cte-miR-2c	147	192	250	134	154	208	66	60	39	138.888888888889
cte-miR-317	288600	256660	315939	138702	121863	120155	22170	36221	31411	147969
cte-miR-375	0	0	0	1692	1835	2348	1	0	0	652.888888888889
cte-miR-67	22725	22627	27506	19960	25171	15087	6094	4899	2562	16292.3333333333
cte-miR-7	16	10	47	3	7	5	4	5	4	11.2222222222222
cte-miR-745b	6232	7770	11196	7366	9174	5972	2291	2422	1408	5981.22222222222
cte-miR-750	244	99	268	940476	660775	848497	545	761	679	272482.666666667
cte-miR-87b	1522	1414	1638	859	1110	948	703	539	402	1015
cte-miR-92c	153925	89515	130657	62277	63596	86974	26036	41693	23945	75402
cte-miR-96	693	299	590	357	374	363	102	186	156	346.666666666667
cte-miR-981	13125	7063	20452	7571	12958	9812	3459	6411	5474	9591.66666666667
dan-bantam	51645	40889	53818	42975	31225	41096	14057	15869	10716	33587.7777777778
dan-miR-100	1285	1295	1649	881	1071	866	873	809	752	1053.44444444444
dan-miR-276b	0	0	2	0	4	46	0	4	3	6.55555555555556
dan-miR-286	0	0	0	0	0	4	0	0	0	0.444444444444444
dan-miR-2b	62	47	110	29	37	44	40	19	12	44.4444444444444
dan-miR-2c	687	602	761	464	616	745	237	268	184	507.111111111111
dan-miR-318	0	0	0	0	8	2	0	2	4	1.77777777777778
dan-miR-31a	68	28	54	0	5	20	1	0	2	19.7777777777778
dan-miR-92b	516	272	469	116	168	159	37	81	32	205.555555555556
dan-miR-9b	4	0	0	0	4	8	1	1	3	2.33333333333333
dme-miR-263a-5p	3	0	6	3	4	53	0	1	1	7.88888888888889
dme-miR-283-5p	40	17	30	285	172	232	3	6	7	88
dme-miR-34-5p	57971	36365	47205	12176	17506	13086	7584	10091	5916	23100
dme-miR-375-3p	0	0	2	0	1	1	0	1	2	0.777777777777778
dme-miR-927-3p	0	2	0	0	0	0	0	0	0	0.222222222222222
dme-miR-971-3p	0	2	0	0	0	0	0	0	0	0.222222222222222
dme-miR-987-5p	0	0	0	0	4	0	0	0	0	0.444444444444444
dme-miR-988-5p	0	0	0	0	0	1	0	0	1	0.222222222222222
dme-miR-989-3p	0	0	0	0	6	2	0	0	33	4.55555555555556
dme-miR-994-5p	0	1	0	0	5	2	0	0	3	1.22222222222222
dme-miR-995-3p	0	2	0	0	0	0	0	0	0	0.222222222222222
dpe-miR-100	84	103	125	67	75	64	61	62	51	76.8888888888889
dps-miR-989	0	0	0	0	6	2	0	0	33	4.55555555555556
dpu-miR-263b	0	0	0	0	2	2	0	1	0	0.555555555555556
dpu-miR-31	3328	1650	3308	73	51	21	47	47	20	949.444444444444
dpu-miR-92	3666	1828	3116	828	1266	1216	358	530	311	1457.66666666667
dre-let-7d-5p	31	59	34	27	28	34	59	41	28	37.8888888888889
dre-let-7h	9	2	5	10	5	10	2	11	4	6.44444444444444
dre-miR-107a-3p	2	0	0	0	2	2	0	0	1	0.777777777777778
dre-miR-10c-5p	21345	16068	24825	1935	5069	3134	708	2060	1574	8524.22222222222
dre-miR-10d-5p	1430	492	688	42	97	64	52	19	17	322.333333333333
dre-miR-1388-3p	0	0	1	2	0	0	0	0	0	0.333333333333333
dre-miR-1388-5p	3	0	1	0	0	0	0	0	0	0.444444444444444
dre-miR-140-3p	4	3	1	0	13	0	0	0	0	2.33333333333333
dre-miR-141-3p	2	0	12	0	2	1	1	0	0	2
dre-miR-142a-5p	1	0	0	0	1	0	0	0	1	0.333333333333333
dre-miR-15b-5p	0	0	0	0	0	2	0	0	0	0.222222222222222
dre-miR-17a-5p	1	0	1	0	5	4	0	0	0	1.22222222222222
dre-miR-194a	18	2	1	4	67	0	1	1	0	10.4444444444444
dre-miR-199-3-3p	0	2	0	0	2	0	0	0	0	0.444444444444444
dre-miR-199-3p	11	5	7	0	21	10	2	4	2	6.88888888888889
dre-miR-200c-3p	0	0	8	0	1	0	3	0	0	1.33333333333333
dre-miR-2188-5p	2	0	2	0	0	0	0	0	0	0.444444444444444
dre-miR-23b	6	6	14	0	13	0	1	0	2	4.66666666666667
dre-miR-26b	11	8	18	0	17	0	0	2	8	7.11111111111111
dre-miR-27c-3p	2	0	1	0	1	0	0	0	0	0.444444444444444
dre-miR-29b	6144	3857	7832	35	48	32	28	51	37	2007.11111111111
dre-miR-30c-5p	45	28	40	6	64	5	8	10	10	24
dre-miR-30e-5p	17	10	16	0	8	1	1	6	3	6.88888888888889
dre-miR-31	1507	639	1571	15	10	3	19	21	12	421.888888888889
dre-miR-456	1	0	2	0	0	2	2	0	0	0.777777777777778
dre-miR-462	5	0	2	0	0	0	1	1	0	1
dre-miR-7b	27249	18550	34956	10912	19734	11559	8416	19330	12695	18155.6666666667
dre-miR-93	2	0	0	2	0	0	0	2	0	0.666666666666667
dsi-miR-981-3p	32	27	69	23	34	25	13	20	11	28.2222222222222
dsi-miR-988-5p	0	0	0	0	0	1	0	0	1	0.222222222222222
dvi-miR-100-5p	1285	1295	1649	881	1071	865	873	809	752	1053.33333333333
dvi-miR-125-5p	769	989	1155	746	1200	1231	4825	4449	3376	2082.22222222222
dvi-miR-283-5p	40	17	30	285	172	232	3	6	7	88
dvi-miR-305-5p	0	0	0	1	1	10	0	0	4	1.77777777777778
dvi-miR-34-5p	57968	36365	47202	12175	17503	13084	7584	10090	5915	23098.4444444444
dvi-miR-375-3p	0	0	2	0	1	1	0	1	2	0.777777777777778
dvi-miR-994-5p	0	1	0	0	5	2	0	0	3	1.22222222222222
eca-miR-195	2	1	0	0	4	0	0	0	0	0.777777777777778
eca-miR-20b	0	0	2	0	0	3	0	0	0	0.555555555555556
eca-miR-212	0	0	0	0	1	0	0	0	0	0.111111111111111
eca-miR-224	2	0	6	0	0	0	0	0	0	0.888888888888889
eca-miR-378	56	42	57	0	18	0	3	11	19	22.8888888888889
eca-miR-411	2	0	15	0	0	0	0	0	0	1.88888888888889
eca-miR-424	0	0	1	0	3	0	0	0	0	0.444444444444444
eca-miR-450c	2	0	0	0	0	0	0	0	0	0.222222222222222
efu-miR-103b	8	2	7	0	25	6	2	2	2	6
efu-miR-125a	0	0	4	0	0	6	0	0	0	1.11111111111111
efu-miR-126	92	55	89	3	51	4	7	13	34	38.6666666666667
efu-miR-128a	4	2	5	0	3	4	1	1	1	2.33333333333333
efu-miR-128b	4	2	7	1	7	5	1	1	2	3.33333333333333
efu-miR-133-3p	4028	4469	5799	4922	7491	7080	121637	118958	107046	42381.1111111111
efu-miR-145	7	1	7	0	47	0	0	2	1	7.22222222222222
efu-miR-16	6	3	3	2	10	0	0	0	0	2.66666666666667
efu-miR-181d	1	2	1	0	0	0	0	0	1	0.555555555555556
efu-miR-181e	1	0	1	0	2	1	0	0	0	0.555555555555556
efu-miR-199	11	5	7	0	21	10	2	4	2	6.88888888888889
efu-miR-200b	7	0	50	0	2	0	4	1	1	7.22222222222222
efu-miR-205	1	0	2	1	2	1	1	0	1	1
efu-miR-214	0	0	1	0	2	0	0	0	0	0.333333333333333
efu-miR-219	0	0	1	1	1	0	65	266	118	50.2222222222222
efu-miR-223	17	0	0	1	0	0	1	0	1	2.22222222222222
efu-miR-423	2	1	3	0	5	0	0	0	0	1.22222222222222
efu-miR-486	23	19	37	1	2	0	0	6	14	11.3333333333333
efu-miR-495	0	0	7	0	0	0	0	0	0	0.777777777777778
efu-miR-497	0	0	1	0	0	0	0	0	0	0.111111111111111
efu-miR-7b	245	61	1188	23	75	35	28	29	28	190.222222222222
efu-miR-7c	106	32	1062	20	46	20	27	27	25	151.666666666667
efu-miR-9-5p	13	7	47	11	9	11	1179	2285	1312	541.555555555556
efu-miR-92a	11836	6318	17440	5509	7614	6530	1996	3122	1939	6922.66666666667
egr-miR-9	4	0	9	2	2	0	143	422	225	89.6666666666667
fru-miR-152	0	1	0	5	4	0	1	0	0	1.22222222222222
fru-miR-30c	18	2	2	6	6	0	13	4	4	6.11111111111111
fru-miR-458	0	0	0	2	0	0	1	1	0	0.444444444444444
fru-miR-7	235	57	1165	23	74	35	28	29	28	186
gga-let-7g-5p	811	906	985	527	1112	540	840	575	457	750.333333333333
gga-miR-101-3p	19	6	11	3	95	1	1	1	1	15.3333333333333
gga-miR-106-3p	0	0	0	0	0	4	0	0	0	0.444444444444444
gga-miR-122-5p	340	17	7	71	1212	8	67	13	15	194.444444444444
gga-miR-125b-3p	2	0	1	0	7	0	0	1	0	1.22222222222222
gga-miR-126-3p	93	55	89	3	51	4	7	13	34	38.7777777777778
gga-miR-130b-3p	0	0	4	0	0	14	5	0	0	2.55555555555556
gga-miR-130b-5p	0	0	0	0	2	4	0	0	0	0.666666666666667
gga-miR-133c-3p	8163	10079	12378	6483	9942	8266	179550	165258	142213	60259.1111111111
gga-miR-140-3p	4	3	1	0	13	0	0	0	0	2.33333333333333
gga-miR-1416-5p	0	0	0	0	10	4	0	0	0	1.55555555555556
gga-miR-142-3p	2	0	0	0	3	0	0	0	0	0.555555555555556
gga-miR-146b-5p	0	0	5	2	34	4	1	5	3	6
gga-miR-146c-5p	8	1	7	0	54	22	1	6	3	11.3333333333333
gga-miR-1552-5p	0	0	0	0	0	2	0	0	0	0.222222222222222
gga-miR-1560-3p	0	0	0	0	0	6	0	0	0	0.666666666666667
gga-miR-200a-5p	0	0	0	0	0	1	0	0	0	0.111111111111111
gga-miR-200b-3p	3	0	29	0	6	5	6	3	2	6
gga-miR-26a-5p	136	59	136	9	211	11	16	22	30	70
gga-miR-29c-3p	67	43	69	0	0	0	0	0	0	19.8888888888889
gga-miR-30e-3p	7	6	7	0	12	0	1	0	3	4
gga-miR-30e-5p	17	10	15	0	8	1	1	5	3	6.66666666666667
gga-miR-34a-5p	33	15	24	2	7	3	6	2	1	10.3333333333333
gga-miR-9-3p	0	0	0	0	0	1	0	0	0	0.111111111111111
gga-miR-92-3p	13122	6593	18929	5712	7743	6649	2025	3173	1976	7324.66666666667
ggo-let-7c	5655	7325	6686	7281	8714	8467	11643	9036	6638	7938.33333333333
ggo-let-7f	356	222	393	172	336	193	228	211	176	254.111111111111
ggo-miR-125a	6	2	50	0	5	0	1	0	3	7.44444444444444
ggo-miR-127	4	1	48	0	0	3	1	1	3	6.77777777777778
ggo-miR-128	4	2	7	1	7	5	1	1	2	3.33333333333333
ggo-miR-133b	68	128	108	43	99	66	1053	885	741	354.555555555556
ggo-miR-143	320	228	324	20	1603	22	26	74	85	300.222222222222
ggo-miR-145	7	1	7	0	47	0	0	2	1	7.22222222222222
ggo-miR-146a	17	9	12	0	8	1	2	1	8	6.44444444444444
ggo-miR-148a	1077	350	1603	211	3193	125	91	106	112	763.111111111111
ggo-miR-148b	12	5	28	1	13	1	1	3	1	7.22222222222222
ggo-miR-191	33	12	30	1	51	0	1	4	7	15.4444444444444
ggo-miR-26b	38	9	31	6	45	1	1	3	6	15.5555555555556
ggo-miR-328	5	1	7	0	0	0	0	1	0	1.55555555555556
ggo-miR-335	1	0	1	0	0	0	0	0	0	0.222222222222222
ggo-miR-378a	56	42	57	0	18	0	3	11	19	22.8888888888889
ggo-miR-409	0	0	1	0	0	0	0	0	0	0.111111111111111
ggo-miR-423	2	1	3	0	5	0	0	0	0	1.22222222222222
ggo-miR-432	0	0	8	0	0	0	0	0	0	0.888888888888889
ggo-miR-454	4	0	1	0	2	0	0	0	0	0.777777777777778
ggo-miR-484	1	0	0	0	3	0	0	0	0	0.444444444444444
ggo-miR-487b	0	0	2	0	0	0	0	0	0	0.222222222222222
ggo-miR-495	0	0	8	0	0	0	0	0	0	0.888888888888889
ggo-miR-497	0	0	1	0	0	0	0	0	0	0.111111111111111
ggo-miR-499a	24	14	15	1	13	0	4	3	4	8.66666666666667
ggo-miR-532	3	1	3	0	1	0	0	0	0	0.888888888888889
ggo-miR-651	0	0	0	0	0	2	0	0	0	0.222222222222222
ggo-miR-96	0	0	7	0	0	1	0	0	0	0.888888888888889
gsa-miR-71a-5p	304	231	424	143	181	173	193	207	148	222.666666666667
hco-miR-71	32808	18502	22162	17584	16070	15863	21207	16892	11285	19152.5555555556
hme-let-7	126943	102240	127038	92675	116860	119284	224510	217484	148102	141681.777777778
hme-miR-190	13	15	13	14	14	10	6	7	4	10.6666666666667
hme-miR-2c	366	398	489	335	442	518	150	187	114	333.222222222222
hme-miR-9b	0	0	0	0	0	0	6	7	7	2.22222222222222
hru-miR-1985	166891	71073	188160	212207	151258	223829	199117	132592	266396	179058.111111111
hru-miR-1986	2	2	0	6	16	30	1	3	1	6.77777777777778
hru-miR-1990	8	2	6	2	36	30	0	2	0	9.55555555555556
hsa-miR-106a-5p	0	0	0	0	0	1	0	0	0	0.111111111111111
hsa-miR-1260a	2	0	2	3	1	10	0	1	1	2.22222222222222
hsa-miR-136-3p	1	0	7	0	0	0	0	0	0	0.888888888888889
hsa-miR-143-5p	0	1	1	0	5	0	0	0	0	0.777777777777778
hsa-miR-361-3p	0	0	2	0	3	0	0	0	0	0.555555555555556
hsa-miR-378d	4	3	1	0	0	0	0	0	0	0.888888888888889
hsa-miR-769-5p	0	0	0	0	2	0	0	0	0	0.222222222222222
hsa-miR-7975	26	59	71	225	133	147	37	39	66	89.2222222222222
ipu-miR-101b	2	0	0	1	0	0	0	0	0	0.333333333333333
ipu-miR-126a	78	48	70	3	39	3	12	14	23	32.2222222222222
ipu-miR-132a	0	2	0	0	2	0	0	0	0	0.444444444444444
ipu-miR-1388	0	0	1	2	0	0	0	0	0	0.333333333333333
ipu-miR-218a	3	1	5	0	1	2	0	0	1	1.44444444444444
ipu-miR-27e	20	10	24	0	27	0	3	1	3	9.77777777777778
ipu-miR-31	1507	639	1571	15	10	3	19	21	12	421.888888888889
ipu-miR-375	2	0	16	88892	58561	62387	33	53	57	23333.4444444444
ipu-miR-462	5	0	2	0	0	0	1	1	0	1
ipu-miR-7550	2	2	7	1	6	5	9	1	2	3.88888888888889
ipu-miR-99b	11790	9095	12294	8432	10800	10181	7903	8294	6651	9493.33333333333
isc-miR-276	0	2	2	0	2	4	2	2	1	1.66666666666667
isc-miR-285	29	30	29	0	0	0	2	2	0	10.2222222222222
isc-miR-2b	17	8	15	12	9	13	3	8	2	9.66666666666667
isc-miR-315	251	239	242	119	78	83	11270	21570	10018	4874.44444444444
isc-miR-87	5391	4127	6517	2828	4408	3954	2208	2566	2549	3838.66666666667
lgi-miR-183	2	2	3405	3333	40	39121	3	1	11	5102
lgi-miR-190	92	82	138	64	123	59	25	34	36	72.5555555555556
lgi-miR-193	330178	230953	436497	338596	198988	245390	88542	115743	69996	228320.333333333
lgi-miR-1985	158641	64228	161446	204135	137892	216613	191808	130353	262295	169712.333333333
lgi-miR-1992	110	100	216	124	156	166	45	120	70	123
lgi-miR-1994a	194705	122659	197866	3376	2758	1500	2228	1383	587	58562.4444444444
lgi-miR-1994b	124355	79691	116595	3521	1844	1213	1996	1287	668	36796.6666666667
lgi-miR-216a	317446	167031	233526	1190043	708228	822052	24693	46892	28414	393147.222222222
lgi-miR-216b	64810	22870	49296	382671	339870	292621	12472	21576	13055	133249
lgi-miR-242a	2	2	2	2	2	4	0	0	1	1.66666666666667
lgi-miR-2c	7873	8305	11147	6085	9429	9500	3616	4075	3374	7044.88888888889
lgi-miR-2d	54212	41934	61752	35456	40166	33588	23181	27012	17857	37239.7777777778
lgi-miR-317	320322	295139	355646	151416	140801	133003	25201	42086	34622	166470.666666667
lgi-miR-34	7606	3301	4765	786	1196	816	741	1112	782	2345
lgi-miR-67	1157690	1157821	1363421	1486422	1848341	1100583	422060	469520	285707	1032396.11111111
lgi-miR-71	2435	1111	1911	1512	1382	1500	702	692	617	1318
lgi-miR-745a	4955	6768	12487	4860	6248	6264	2844	3880	1381	5520.77777777778
lgi-miR-750	32	8	10	74375	43582	56252	26	28	30	19371.4444444444
lgi-miR-9-3p	8	2	12	2	8	4	228	530	394	132
lgi-miR-96a	80160	52182	93782	59453	59194	62659	22842	39881	24329	54942.4444444444
lgi-miR-96b	28244	37518	40714	328	1386	198	3186	8171	2997	13638
lgi-miR-981	11164	5276	15931	5977	11280	8079	3081	5908	5239	7992.77777777778
lla-miR-139	6	6	8	0	5	0	0	0	4	3.22222222222222
lmi-miR-281-3p	13	296	429	25	372	85	5	475	3	189.222222222222
lmi-miR-8-3p	370	231	436	202	99	87	147	254	176	222.444444444444
lva-let-7-5p	1223	960	1063	655	839	899	1072	950	637	922
lva-miR-10-5p	5792	4118	5204	859	1738	1191	286	768	448	2267.11111111111
lva-miR-133-3p	405	358	440	228	371	307	5697	4282	4003	1787.88888888889
lva-miR-153-3p	54	74	339	60	82	56	4	18	11	77.5555555555556
lva-miR-219-5p	0	0	0	0	0	0	1	11	1	1.44444444444444
lva-miR-71-5p	64145	42067	52580	60962	40119	54033	56135	60517	43308	52651.7777777778
lva-miR-92b-3p	17	9	11	0	8	7	3	6	2	7
mdo-miR-145-3p	1	0	1	0	7	0	0	0	0	1
mdo-miR-200c-3p	0	0	13	1	0	0	0	0	0	1.55555555555556
mdo-miR-22-3p	12	7	17	0	34	0	2	0	1	8.11111111111111
mdo-miR-23a-3p	8	6	14	1	16	0	1	2	1	5.44444444444444
mdo-miR-30a-3p	6	5	2	1	5	0	2	0	1	2.44444444444444
mdo-miR-34b-5p	2	0	0	6	0	4	1	1	0	1.55555555555556
mml-miR-133a	51	42	54	39	55	57	842	926	774	315.555555555556
mml-miR-299-3p	0	0	2	0	0	0	0	0	0	0.222222222222222
mmu-miR-101c	0	0	0	0	3	0	1	0	0	0.444444444444444
mmu-miR-122-3p	3	0	0	0	9	0	0	0	0	1.33333333333333
mmu-miR-144-5p	1	0	0	0	0	0	0	0	0	0.111111111111111
mmu-miR-152-5p	0	0	0	0	0	0	1	0	0	0.111111111111111
mmu-miR-155-5p	5	1	0	0	6	1	2	0	1	1.77777777777778
mmu-miR-1843a-5p	6	2	4	0	0	0	1	0	0	1.44444444444444
mmu-miR-1964-3p	0	0	2	0	0	0	0	0	0	0.222222222222222
mmu-miR-24-2-5p	3	4	2	0	0	0	0	0	1	1.11111111111111
mmu-miR-28a-3p	0	2	4	0	0	0	0	0	0	0.666666666666667
mmu-miR-322-5p	1	0	1	0	0	0	0	0	0	0.222222222222222
mmu-miR-329-3p	0	0	0	0	0	0	0	0	1	0.111111111111111
mmu-miR-351-5p	2	0	0	0	0	0	0	1	0	0.333333333333333
mmu-miR-361-3p	0	0	6	0	5	0	0	0	0	1.22222222222222
mmu-miR-362-5p	0	0	2	0	0	0	0	0	1	0.333333333333333
mmu-miR-370-5p	1	0	0	0	0	0	0	0	0	0.111111111111111
mmu-miR-378b	2	1	0	0	0	0	0	0	1	0.444444444444444
mmu-miR-378c	10	3	6	0	0	0	0	2	3	2.66666666666667
mmu-miR-434-5p	2	0	2	0	0	0	0	0	0	0.444444444444444
mmu-miR-511-3p	0	0	0	0	0	0	2	0	0	0.222222222222222
mmu-miR-5119	6	4	0	17	11	1	1	5	29	8.22222222222222
mmu-miR-582-3p	0	0	1	0	0	0	0	0	1	0.222222222222222
mmu-miR-652-5p	0	0	2	0	0	0	0	0	0	0.222222222222222
mmu-miR-674-3p	2	1	1	0	0	0	0	0	1	0.555555555555556
mmu-miR-676-5p	0	0	0	0	0	0	0	0	1	0.111111111111111
mse-bantam	40	21	35	9	13	14	17	11	8	18.6666666666667
mse-let-7a	126937	102238	127036	92675	116860	119284	224510	217483	148097	141680
mse-miR-2766	12	0	7	0	0	0	0	0	0	2.11111111111111
mse-miR-281	14	301	448	25	389	78	6	478	3	193.555555555556
mse-miR-2a	7464	9981	13543	8627	11492	14492	4541	5804	4381	8925
mse-miR-2b	7009	9513	12877	8189	10717	13858	4233	5428	3999	8424.77777777778
mse-miR-316	0	0	2	0	0	0	0	0	0	0.222222222222222
mse-miR-317	6737	7214	8227	2728	2903	2843	730	1380	838	3733.33333333333
mse-miR-6094	146	0	98	0	0	4	0	0	0	27.5555555555556
mse-miR-750	62	0	26	1	8	3	0	0	0	11.1111111111111
ngi-miR-34	57971	36365	47205	12176	17504	13086	7584	10091	5916	23099.7777777778
nlo-miR-281	0	0	0	0	22	0	0	0	0	2.44444444444444
nvi-miR-2a	60	37	60	36	68	81	24	21	20	45.2222222222222
oan-miR-1329-5p	0	0	0	0	2	0	0	0	0	0.222222222222222
oan-miR-133c	64	97	132	40	93	47	1242	1081	860	406.222222222222
oan-miR-1386	0	0	0	0	0	2	5	1	3	1.22222222222222
oan-miR-184	1351	1128	1432	908	1184	1192	419	438	375	936.333333333333
oan-miR-205-5p	1	0	2	1	2	1	1	0	1	1
oan-miR-302-5p	0	0	0	0	0	0	0	0	1	0.111111111111111
oan-miR-31-5p	243802	122837	287458	8066	5510	2224	5513	5139	2444	75888.1111111111
oan-miR-32-5p	1	0	1	0	0	0	0	0	0	0.222222222222222
oan-miR-499-5p	1	0	0	2	5	2	0	0	0	1.11111111111111
oan-miR-92b	190	106	297	57	70	58	23	25	19	93.8888888888889
oar-miR-10a	887411	574253	756639	89640	162274	118291	47776	122181	71664	314458.777777778
oar-miR-10b	3148	1714	2543	260	524	334	75	198	127	991.444444444444
oar-miR-154a-3p	0	0	4	0	0	0	0	0	0	0.444444444444444
oar-miR-23b	3	2	5	0	6	0	1	0	1	2
oar-miR-30d	106	53	107	2	33	3	5	16	29	39.3333333333333
oar-miR-374b	1	0	2	0	3	0	0	0	0	0.666666666666667
oar-miR-379-5p	2	3	46	0	0	0	0	0	1	5.77777777777778
oar-miR-409-3p	0	0	6	0	0	0	0	0	0	0.666666666666667
oar-miR-99a	2303	2388	2945	1332	1736	1403	1519	1539	1262	1825.22222222222
odi-miR-1c	126895	119366	124444	45801	73162	61160	192310	137512	179523	117797
odi-miR-31	46	31	70	0	0	0	0	0	0	16.3333333333333
oha-miR-100-5p	440422	485120	573610	325218	379246	335813	711197	688412	571552	501176.666666667
oha-miR-122-5p	347	18	7	73	1219	8	66	14	15	196.333333333333
oha-miR-133b-3p	98	172	159	65	157	103	1529	1379	1243	545
oha-miR-148a-3p	6	1	2	5	19	0	0	0	0	3.66666666666667
oha-miR-1a-3p	17178	22140	19959	7172	10339	10638	26671	19796	22002	17321.6666666667
ola-let-7g	237	127	178	83	103	83	128	90	66	121.666666666667
ola-miR-100	436293	479020	559354	318898	372621	328855	708648	682891	566526	494789.555555556
ola-miR-101a-3p	19	6	11	3	95	1	1	1	1	15.3333333333333
ola-miR-101b-5p	0	0	2	0	0	0	0	0	0	0.222222222222222
ola-miR-122	3	0	0	0	9	0	0	0	0	1.33333333333333
ola-miR-126-3p	79	50	70	3	39	3	12	14	24	32.6666666666667
ola-miR-133-3p	76	137	125	47	113	73	1127	951	868	390.777777777778
ola-miR-181a-5p	3	0	4	0	6	0	0	0	0	1.44444444444444
ola-miR-192-5p	91	6	2	10	293	3	5	3	3	46.2222222222222
ola-miR-194-5p	18	2	1	4	67	0	1	1	0	10.4444444444444
ola-miR-204	1	0	8	0	10	0	0	0	0	2.11111111111111
ola-miR-20a	4	0	0	1	9	4	0	0	0	2
ola-miR-21	26	3	4	10	9	3	12	7	7	9
ola-miR-22	9	4	0	2	2	4	7	2	2	3.55555555555556
ola-miR-222	3	0	1	0	2	0	0	0	1	0.777777777777778
ola-miR-24b-3p	4	2	4	0	4	0	0	0	1	1.66666666666667
ola-miR-24b-5p	0	0	0	0	1	0	0	0	0	0.111111111111111
ola-miR-27d-3p	21	10	25	0	28	0	3	1	3	10.1111111111111
ola-miR-29c	66	43	69	0	0	0	0	0	0	19.7777777777778
ola-miR-30a-3p	2	2	2	1	2	0	1	0	0	1.11111111111111
ola-miR-31	4098	2190	4881	135	68	37	75	74	25	1287
ola-miR-7	293	127	1092	46	125	53	69	45	41	210.111111111111
pma-let-7d	1956	2713	2237	1338	1794	1506	2831	1452	1144	1885.66666666667
pma-miR-100b	11164	9529	13173	4120	7113	5928	23658	8024	8946	10183.8888888889
pma-miR-133a	348	441	465	143	265	193	7506	2850	3078	1698.77777777778
pma-miR-133b-3p	80	164	177	57	115	94	1108	1199	1085	453.222222222222
pma-miR-152a	4	2	11	0	8	0	2	1	1	3.22222222222222
pma-miR-16-5p	5	1	11	0	0	1	2	0	0	2.22222222222222
pma-miR-184	1334	1707	1656	1088	1430	1366	532	505	423	1115.66666666667
pma-miR-194-5p	18	2	3	4	78	0	1	1	0	11.8888888888889
pma-miR-199a-3p	11	5	7	0	21	10	2	4	2	6.88888888888889
pma-miR-1b	2003712	1780907	2076634	563174	810430	747326	3332291	3496515	5033944	2204992.55555556
pma-miR-200b-3p	0	0	10	0	0	0	4	0	0	1.55555555555556
pma-miR-203a-3p	0	0	2	0	3	0	1	0	0	0.666666666666667
pma-miR-221	3	0	1	0	1	0	0	0	0	0.555555555555556
pma-miR-281a	1	36	15	0	19	5	0	19	0	10.5555555555556
pma-miR-29a-3p	25493	21954	37577	279	296	199	206	374	198	9619.55555555555
pma-miR-30d	0	0	0	0	2	0	0	0	0	0.222222222222222
pma-miR-315	86	28	74	36	17	23	3192	7732	3946	1681.55555555556
pma-miR-375b-3p	2	0	23	91810	61994	66134	33	54	58	24456.4444444444
pma-miR-7b	104	63	141	24	43	38	19	32	21	53.8888888888889
pma-miR-92a	119	95	115	35	51	73	14	21	12	59.4444444444444
pmi-miR-10-5p	6048	4215	5386	866	1769	1206	288	777	451	2334
pmi-miR-278-3p	842	1690	1112	122	121	83	2891	9711	2699	2141.22222222222
pmi-miR-33-5p	27	42	59	29	11	19	9	9	4	23.2222222222222
pmi-miR-375-3p	1	1	12	41830	53965	53762	15	25	22	16625.8888888889
pmi-miR-92a-3p	263	195	217	73	136	115	34	69	38	126.666666666667
pol-miR-21-5p	26	3	4	10	9	3	12	7	7	9
ppy-miR-378d	6	3	0	0	0	0	0	0	0	1
prd-let-7-5p	123682	98817	121474	88073	112133	114058	218619	213910	145312	137342
prd-miR-46-3p	2	38	16	0	20	3	0	15	0	10.4444444444444
pxy-miR-184	716	942	1023	999	1266	1350	488	517	464	862.777777777778
rno-miR-101b-3p	4	12	18	10	6	2	8	7	1	7.55555555555556
rno-miR-208a-3p	1	1	1	0	0	0	0	2	0	0.555555555555556
rno-miR-221-5p	0	0	2	0	2	0	0	0	0	0.444444444444444
rno-miR-322-3p	0	1	1	0	0	0	0	0	0	0.222222222222222
rno-miR-378b	8	4	6	0	0	0	0	4	2	2.66666666666667
rno-miR-582-3p	0	0	1	0	0	0	0	0	1	0.222222222222222
sha-miR-10a	885945	573699	755560	89545	162091	118164	47752	122096	71582	314048.222222222
sha-miR-10b	3136	1712	2528	260	521	333	74	197	127	987.555555555556
sha-miR-126	92	55	89	3	51	4	7	13	34	38.6666666666667
sha-miR-133a	4017	4463	5791	4919	7488	7077	121592	118915	106983	42360.5555555556
sha-miR-141	33	16	84	52	14	10	9	18	14	27.7777777777778
sha-miR-200a	5	0	25	1	4	1	3	1	0	4.44444444444444
sha-miR-221	3	1	3	0	8	0	2	0	1	2
sha-miR-24	13	5	14	0	10	0	0	1	3	5.11111111111111
sha-miR-25	16	3	19	3	21	0	2	4	6	8.22222222222222
sha-miR-9	13	7	47	11	9	11	1179	2285	1312	541.555555555556
sha-miR-92a	11836	6318	17439	5509	7614	6530	1996	3122	1938	6922.44444444444
sha-miR-93	2	1	2	0	3	0	0	0	0	0.888888888888889
sja-miR-124-3p	0	2	51	6	4	2	5	4	5	8.77777777777778
sja-miR-133	18	14	22	12	16	16	242	280	269	98.7777777777778
sja-miR-8-3p	1532	1188	1903	1222	827	579	1056	1901	1359	1285.22222222222
sko-miR-1-3p	182	295	246	40	91	102	188	144	128	157.333333333333
sko-miR-281	2	38	16	0	24	5	0	15	0	11.1111111111111
sko-miR-315	10462	7172	8939	5628	3105	3682	404171	976776	502354	213587.666666667
sko-miR-375	0	0	9	2495	3812	2141	1	4	4	940.666666666667
sko-miR-71	102	77	87	70	61	72	49	48	40	67.3333333333333
sko-miR-9-3p	0	0	2	0	0	0	14	29	16	6.77777777777778
sko-miR-92b	3915	2418	3151	637	1440	1171	388	819	415	1594.88888888889
sko-miR-92c	419	202	614	79	147	125	36	49	38	189.888888888889
sma-miR-281-3p	2	29	23	0	20	1	0	12	0	9.66666666666667
sma-miR-7-5p	109	94	148	45	75	45	31	56	33	70.6666666666667
sme-bantam-b-3p	2310	1438	2594	813	959	1141	437	530	503	1191.66666666667
sme-miR-1175-3p	0	0	0	2994	1620	3410	1	2	0	891.888888888889
sme-miR-133a-3p	379	255	421	167	258	270	2628	2638	3903	1213.22222222222
sme-miR-31a-5p	4061	2123	5197	104	62	12	60	54	27	1300
sme-miR-31b-5p	1576	799	1605	39	25	7	16	24	10	455.666666666667
sme-miR-71a-5p	3944	4587	7062	6416	5957	5302	3192	2536	2410	4600.66666666667
sme-miR-750-3p	2	0	1	15631	11921	25440	5	14	13	5891.88888888889
spu-miR-278-3p	842	1690	1112	122	121	83	2891	9708	2699	2140.88888888889
ssa-miR-10d-5p	34	16	27	2	5	3	0	2	1	10
ssa-miR-125b-2-3p	0	0	0	0	0	2	0	0	0	0.222222222222222
ssa-miR-152-3p	0	1	0	1	0	0	1	0	0	0.333333333333333
ssa-miR-181a-5-3p	0	0	0	2	0	0	0	0	0	0.222222222222222
ssa-miR-212a-5p	1	0	1	0	0	0	0	0	0	0.222222222222222
ssa-miR-214-3p	0	0	0	0	2	0	0	0	0	0.222222222222222
ssa-miR-21b-3p	1	0	0	1	0	0	0	0	0	0.222222222222222
ssa-miR-23b-3p	9	10	17	0	14	0	1	1	2	6
ssa-miR-26d-5p	8	5	5	1	13	0	2	1	2	4.11111111111111
ssa-miR-33b-3p	622	456	704	236	252	196	206	178	51	322.333333333333
ssa-miR-454-3p	0	0	3	0	0	3	0	0	0	0.666666666666667
ssa-miR-8159-5p	12	2	0	0	0	0	8	1	2	2.77777777777778
ssa-miR-9b-5p	0	0	0	0	0	0	14	18	13	5
ssc-let-7i	102	63	242	19	118	12	29	33	38	72.8888888888889
ssc-miR-151-3p	9	0	15	5	51	0	1	0	2	9.22222222222222
ssc-miR-155-5p	5	1	0	0	6	1	2	0	1	1.77777777777778
ssc-miR-194b-5p	0	0	0	4	2	0	0	0	0	0.666666666666667
ssc-miR-199b-5p	3	0	0	0	12	0	0	0	0	1.66666666666667
ssc-miR-206	86	145	116	32	57	46	91	68	73	79.3333333333333
ssc-miR-320	4	0	1	0	2	0	0	0	0	0.777777777777778
ssc-miR-339	1	0	1	0	1	0	0	0	0	0.333333333333333
ssc-miR-345-3p	1	0	1	0	0	0	0	0	0	0.222222222222222
ssc-miR-664-3p	0	0	0	2	1	0	0	0	0	0.333333333333333
ssc-miR-7134-3p	0	0	0	0	8	0	0	0	0	0.888888888888889
ssc-miR-758	0	0	10	0	0	0	0	0	0	1.11111111111111
str-miR-1-3p	14867	20066	17331	6846	9422	10221	25464	18504	20023	15860.4444444444
str-miR-34b-5p	1316	1068	1239	174	298	180	147	118	73	512.555555555556
str-miR-34c-5p	1182	993	1166	160	271	167	132	101	62	470.444444444444
tca-miR-100-5p	434276	477371	556379	317675	372026	328266	708662	682654	566385	493743.777777778
tca-miR-12-5p	499	554	681	2813	3357	3125	62	55	26	1241.33333333333
tca-miR-190-5p	13	15	13	14	14	10	6	7	4	10.6666666666667
tca-miR-252a-5p	0	3	0	2	2	2	1	1	0	1.22222222222222
tca-miR-283-5p	40	17	30	285	172	233	3	6	7	88.1111111111111
tca-miR-31-5p	3164	1632	3303	70	57	22	46	43	21	928.666666666667
tca-miR-92b-3p	134960	83122	120957	59059	58089	86277	23713	38242	21269	69520.8888888889
tch-let-7a-5p	756	451	651	982	1462	1427	1694	1893	1310	1180.66666666667
tch-miR-140-5p	1	0	0	0	1	0	0	0	0	0.222222222222222
tch-miR-194-5p	18	2	1	4	67	0	1	1	0	10.4444444444444
tch-miR-23b-3p	5	6	15	0	12	0	1	0	2	4.55555555555556
tch-miR-26a-2-5p	6	6	2	2	24	0	0	0	0	4.44444444444444
tch-miR-27a-3p	65	29	85	2	46	0	4	5	18	28.2222222222222
tch-miR-30a-5p	47	31	44	3	74	1	5	13	5	24.7777777777778
tch-miR-374b-5p	1	0	2	0	3	0	0	0	0	0.666666666666667
tgu-miR-122-3p	3	0	0	0	9	0	0	0	0	1.33333333333333
tgu-miR-126-5p	3	2	4	0	1	0	0	0	0	1.11111111111111
tgu-miR-135a-1-3p	1	0	0	0	0	0	0	0	0	0.111111111111111
tgu-miR-142-5p	3	1	0	0	5	0	0	1	0	1.11111111111111
tgu-miR-146a-5p	8	1	7	0	54	22	1	6	3	11.3333333333333
tgu-miR-2954-3p	0	0	0	0	2	12	0	0	1	1.66666666666667
tgu-miR-499-5p	1	0	0	2	5	2	0	0	0	1.11111111111111
tur-miR-10-5p	15529	10688	13435	1694	2975	2147	544	1306	754	5452.44444444444
tur-miR-12a-5p	501	554	681	2817	3357	3125	62	55	26	1242
tur-miR-137-3p	11	12	33	0	7	13	0	0	0	8.44444444444444
tur-miR-2-3p	702	813	1012	666	750	870	274	311	192	621.111111111111
tur-miR-276-3p	0	2	2	0	2	4	2	2	2	1.77777777777778
tur-miR-279-3p	9778	5500	8027	547	617	675	1456	1044	823	3163
tur-miR-281-3p	4	106	59	4	101	16	1	120	0	45.6666666666667
xbo-miR-219	1	1	3	1	2	0	101	378	177	73.7777777777778
xla-miR-133d	165	183	165	82	160	134	2428	1550	1506	708.111111111111
xtr-let-7e	525	449	514	250	324	338	408	342	247	377.444444444444
xtr-miR-184	33537	37040	40912	31244	34107	39445	11560	11419	9050	27590.4444444444
xtr-miR-9b-5p	0	0	4	2	0	0	65	140	75	31.7777777777778
unconservative_F01.PB10085_160119	0	0	0	1	0	1	0	0	0	0.222222222222222
unconservative_F01.PB10128_160983	19	17	81	20	7	47	6	5	1	22.5555555555556
unconservative_F01.PB10175_161916	7	8	9	26	3	159	3	0	1	24
unconservative_F01.PB10262_163828	25	3	11	160	3	8	13	7	7	26.3333333333333
unconservative_F01.PB10262_163830	1	0	16	1	1	8	0	0	2	3.22222222222222
unconservative_F01.PB10343_165520	12	7	12	10	2	10	5	0	2	6.66666666666667
unconservative_F01.PB10404_166770	0	10	4	2	5	2	0	0	0	2.55555555555556
unconservative_F01.PB10477_168309	0	1	0	0	1	1	0	1	0	0.444444444444444
unconservative_F01.PB104_1229	307	0	79	117	0	24	7	0	1	59.4444444444444
unconservative_F01.PB10538_169471	2	1	3	2	1	1	0	6	1	1.88888888888889
unconservative_F01.PB10642_171651	1	1	5	3	0	3	4	2	1	2.22222222222222
unconservative_F01.PB10646_171734	2	2	4	0	1	1	0	1	1	1.33333333333333
unconservative_F01.PB10785_174563	11	5	8	0	13	12	4	9	3	7.22222222222222
unconservative_F01.PB10847_175919	13	0	2	15	1	3	0	0	1	3.88888888888889
unconservative_F01.PB10999_179007	34	26	9	7	24	10	6	7	3	14
unconservative_F01.PB11018_179461	2	1	5	4	1	2	6	3	0	2.66666666666667
unconservative_F01.PB11069_180577	1	0	2	0	0	0	0	0	1	0.444444444444444
unconservative_F01.PB11070_180589	0	0	0	3	3	3	0	0	0	1
unconservative_F01.PB11211_183178	0	0	0	0	0	3	0	0	0	0.333333333333333
unconservative_F01.PB11254_184279	33	28	11	6	24	15	6	6	3	14.6666666666667
unconservative_F01.PB11254_184288	56	41	27	19	24	20	28	24	16	28.3333333333333
unconservative_F01.PB11280_185000	3	0	4	6	1	2	6	0	1	2.55555555555556
unconservative_F01.PB11283_185080	663	531	185	156	502	136	56	143	59	270.111111111111
unconservative_F01.PB11283_185090	137	28	8	23	25	9	6	6	2	27.1111111111111
unconservative_F01.PB11422_188391	91	54	106	94	46	111	22	23	36	64.7777777777778
unconservative_F01.PB11422_188396	6	9	4	1	11	5	1	4	1	4.66666666666667
unconservative_F01.PB11489_190046	4	15	41	0	0	0	0	0	0	6.66666666666667
unconservative_F01.PB11531_191105	1	0	0	1	2	1	1	8	4	2
unconservative_F01.PB11695_194898	7	5	12	1	3	12	1	1	2	4.88888888888889
unconservative_F01.PB11746_196326	4	2	2	86	51	26	10	4	1	20.6666666666667
unconservative_F01.PB11750_196395	0	0	1	3	2	1	0	0	1	0.888888888888889
unconservative_F01.PB11896_200288	0	1	0	4	1	14	0	1	0	2.33333333333333
unconservative_F01.PB12022_203577	25	7	20	49	35	21	5	5	6	19.2222222222222
unconservative_F01.PB12292_210091	5	2	4	2	1	3	9	7	7	4.44444444444444
unconservative_F01.PB12292_210102	75	37	49	77	66	96	41	33	37	56.7777777777778
unconservative_F01.PB12302_210351	1	0	0	0	0	0	0	0	0	0.111111111111111
unconservative_F01.PB12387_212683	0	0	0	0	1	0	0	0	0	0.111111111111111
unconservative_F01.PB12416_213700	12	5	14	10	4	16	4	2	3	7.77777777777778
unconservative_F01.PB12586_219664	44	66	130	11	156	23	4	9	1	49.3333333333333
unconservative_F01.PB12649_221988	74	37	47	77	65	95	38	34	36	55.8888888888889
unconservative_F01.PB12680_223119	5	2	18	4	10	15	5	5	2	7.33333333333333
unconservative_F01.PB12691_223542	2	1	4	0	0	2	0	0	0	1
unconservative_F01.PB12725_224831	41	23	92	34	29	159	70	36	53	59.6666666666667
unconservative_F01.PB12734_225125	17	5	24	103	2	138	3	3	13	34.2222222222222
unconservative_F01.PB12741_225393	5	9	1	0	9	3	0	2	0	3.22222222222222
unconservative_F01.PB12741_225396	2	8	1	1	2	1	0	0	0	1.66666666666667
unconservative_F01.PB12773_226373	1	0	64	6	10	28	1	1	5	12.8888888888889
unconservative_F01.PB12773_226400	1	0	7	9	3	7	1	0	1	3.22222222222222
unconservative_F01.PB12773_226402	0	12	2	4	5	1	0	3	1	3.11111111111111
unconservative_F01.PB12841_228761	8	0	74	4	0	32	2	0	0	13.3333333333333
unconservative_F01.PB12889_230594	205	50	106	64	37	93	36	20	61	74.6666666666667
unconservative_F01.PB12889_230602	25	30	30	31	58	61	13	17	11	30.6666666666667
unconservative_F01.PB12895_230797	67	280	46	78	244	142	285	269	153	173.777777777778
unconservative_F01.PB12979_233551	0	0	4	0	2	10	0	0	0	1.77777777777778
unconservative_F01.PB12987_233840	1	0	1	5	4	4	0	0	0	1.66666666666667
unconservative_F01.PB13053_235778	34716	58218	96183	129084	124653	284366	52231	72320	65275	101894
unconservative_F01.PB13057_235931	0	0	1	1	0	0	0	0	3	0.555555555555556
unconservative_F01.PB13067_236225	1	0	1	0	0	0	1	0	6	1
unconservative_F01.PB13070_236335	29	61	106	144	166	499	57	67	103	136.888888888889
unconservative_F01.PB13099_237281	4	0	0	0	0	1	1	1	0	0.777777777777778
unconservative_F01.PB13291_243146	2	8	1	1	2	1	0	0	0	1.66666666666667
unconservative_F01.PB13303_243517	2	2	4	0	1	1	0	1	1	1.33333333333333
unconservative_F01.PB13332_244603	0	0	1	13	0	1	0	0	0	1.66666666666667
unconservative_F01.PB13338_244749	25	10	16	14	14	33	16	16	30	19.3333333333333
unconservative_F01.PB13338_244779	5	2	5	4	2	15	2	1	0	4
unconservative_F01.PB13349_245162	5	3	5	2	2	5	10	11	8	5.66666666666667
unconservative_F01.PB13349_245176	75	37	49	77	65	95	38	34	37	56.3333333333333
unconservative_F01.PB13405_246882	79	38	49	78	66	95	39	34	38	57.3333333333333
unconservative_F01.PB13440_248119	58	23	62	43	31	74	7	7	7	34.6666666666667
unconservative_F01.PB13440_248120	79	37	49	78	66	96	38	33	39	57.2222222222222
unconservative_F01.PB13440_248123	25	10	16	14	14	33	16	16	30	19.3333333333333
unconservative_F01.PB13440_248124	34	26	9	7	24	10	6	7	3	14
unconservative_F01.PB13458_248730	7	3	2	6	7	10	1	2	1	4.33333333333333
unconservative_F01.PB13471_249163	89	40	65	42	43	37	44	24	31	46.1111111111111
unconservative_F01.PB13471_249180	5	2	4	2	1	3	9	7	7	4.44444444444444
unconservative_F01.PB13493_249955	0	0	1	1	0	0	0	0	3	0.555555555555556
unconservative_F01.PB13502_250178	4	3	0	1	2	5	3	1	0	2.11111111111111
unconservative_F01.PB13502_250183	101	75	79	142	72	74	17	63	28	72.3333333333333
unconservative_F01.PB13515_250760	1	0	1	2	0	0	0	1	0	0.555555555555556
unconservative_F01.PB13571_252657	37	46	32	158	70	73	14	31	14	52.7777777777778
unconservative_F01.PB13571_252665	6	8	9	26	3	159	3	0	1	23.8888888888889
unconservative_F01.PB13572_252698	10	15	30	14	22	26	14	15	19	18.3333333333333
unconservative_F01.PB13592_253455	30	11	44	16	11	27	11	12	11	19.2222222222222
unconservative_F01.PB13637_255092	2	0	3	1	4	4	1	2	1	2
unconservative_F01.PB13703_257194	88	0	17	54	0	8	198	0	27	43.5555555555556
unconservative_F01.PB13741_258400	68	31	34	54	49	48	32	29	36	42.3333333333333
unconservative_F01.PB13785_260031	14	3	3	5	2	3	4	1	0	3.88888888888889
unconservative_F01.PB13824_261438	6	11	13	24	19	24	76	53	25	27.8888888888889
unconservative_F01.PB13840_261925	0	0	0	0	0	0	0	0	1	0.111111111111111
unconservative_F01.PB13840_261949	3	0	1	2	1	2	3	2	2	1.77777777777778
unconservative_F01.PB13849_262200	68	114	96	51	92	31	3	48	3	56.2222222222222
unconservative_F01.PB13850_262213	460	190	325	1465	395	166	187	106	108	378
unconservative_F01.PB13850_262227	7	5	98	5	4	4	1	1	0	13.8888888888889
unconservative_F01.PB13890_263556	0	4	5	3	5	14	108	41	54	26
unconservative_F01.PB13911_264316	12	5	14	10	4	16	4	2	3	7.77777777777778
unconservative_F01.PB14108_270443	1	0	0	1	2	2	1	8	5	2.22222222222222
unconservative_F01.PB14133_271344	28	1	1	19	2	12	4	7	17	10.1111111111111
unconservative_F01.PB14159_272180	23	1	23	15	3	10	4	1	3	9.22222222222222
unconservative_F01.PB14219_274078	1	4	6	7	3	4	0	0	0	2.77777777777778
unconservative_F01.PB14220_274091	1	2	28	1	5	216	6	2	6	29.6666666666667
unconservative_F01.PB14302_276654	2	2	4	0	1	1	0	1	1	1.33333333333333
unconservative_F01.PB14339_277910	7	3	2	6	7	10	1	2	1	4.33333333333333
unconservative_F01.PB14358_278521	0	2	5	1	0	2	0	0	12	2.44444444444444
unconservative_F01.PB14404_280116	16	3	26	64	2	10	4	3	6	14.8888888888889
unconservative_F01.PB1452_16010	0	0	0	0	0	0	2	5	0	0.777777777777778
unconservative_F01.PB14576_285677	0	0	0	0	1	0	0	0	0	0.111111111111111
unconservative_F01.PB14626_287167	28	25	34	5	35	10	7	10	8	18
unconservative_F01.PB14626_287171	6	5	12	2	7	5	0	0	1	4.22222222222222
unconservative_F01.PB14657_288066	2	2	4	0	1	1	0	1	1	1.33333333333333
unconservative_F01.PB14699_289438	0	1	8	0	0	0	0	0	0	1
unconservative_F01.PB14744_290897	30	8	28	5	4	11	9	5	12	12.4444444444444
unconservative_F01.PB14776_292086	76	0	14	49	0	7	140	0	20	34
unconservative_F01.PB14789_292528	16	3	26	60	2	10	4	3	6	14.4444444444444
unconservative_F01.PB14789_292529	0	0	1	3	0	1	1	0	0	0.666666666666667
unconservative_F01.PB14832_293811	2	1	12	14	11	16	0	1	2	6.55555555555556
unconservative_F01.PB14832_293815	1	0	65	6	10	28	1	1	5	13
unconservative_F01.PB14837_293961	2	1	57	0	0	181	2	4	9	28.4444444444444
unconservative_F01.PB14884_295517	0	0	0	3	3	3	0	0	0	1
unconservative_F01.PB15015_299417	0	0	0	3	3	3	0	0	0	1
unconservative_F01.PB15080_301337	1	1	0	0	1	2	0	0	0	0.555555555555556
unconservative_F01.PB15142_303347	226	29	69	13	15	19	16	5	21	45.8888888888889
unconservative_F01.PB15184_304637	702	163	204	296	122	173	255	85	88	232
unconservative_F01.PB15249_306768	5	3	5	2	2	5	10	11	8	5.66666666666667
unconservative_F01.PB15249_306782	75	37	49	77	65	95	38	34	37	56.3333333333333
unconservative_F01.PB15258_307067	31	4	4	4	3	3	10	6	7	8
unconservative_F01.PB15258_307078	45	559	58	47	372	121	22	139	15	153.111111111111
unconservative_F01.PB15271_307512	2	1	5	0	2	3	0	0	0	1.44444444444444
unconservative_F01.PB15317_309125	21	0	14	8	1	5	4	0	2	6.11111111111111
unconservative_F01.PB15378_311092	2	2	4	0	1	1	0	1	1	1.33333333333333
unconservative_F01.PB15382_311174	1	0	5	2	2	5	0	0	2	1.88888888888889
unconservative_F01.PB15423_312477	1	1	6	3	0	5	0	0	1	1.88888888888889
unconservative_F01.PB15534_316152	2	13	5	1	4	2	3	1	1	3.55555555555556
unconservative_F01.PB15733_322506	1	3	8	0	0	2	1	2	1	2
unconservative_F01.PB15753_323299	29	61	106	144	166	499	57	67	103	136.888888888889
unconservative_F01.PB15820_325208	19	7	11	30	5	1	15	4	1	10.3333333333333
unconservative_F01.PB15871_327055	34	26	9	7	24	10	6	7	3	14
unconservative_F01.PB15878_327266	0	0	1	0	0	2	0	0	1	0.444444444444444
unconservative_F01.PB15878_327288	0	0	0	0	0	1	1	0	1	0.333333333333333
unconservative_F01.PB15961_330165	0	0	0	0	0	0	12	0	2	1.55555555555556
unconservative_F01.PB15965_330298	661	523	185	154	497	136	56	140	59	267.888888888889
unconservative_F01.PB15965_330300	34	26	9	7	24	10	6	7	3	14
unconservative_F01.PB16045_333104	36	5	5	9	5	10	11	4	3	9.77777777777778
unconservative_F01.PB16178_337489	9	7	13	23	21	36	8	9	7	14.7777777777778
unconservative_F01.PB16178_337494	75	37	49	77	65	95	38	34	37	56.3333333333333
unconservative_F01.PB16205_338223	11	0	3	6	6	12	5	6	6	6.11111111111111
unconservative_F01.PB16214_338567	3	1	2	4	5	17	0	3	1	4
unconservative_F01.PB16310_341712	0	3	16	0	0	9	0	7	0	3.88888888888889
unconservative_F01.PB16361_343228	3	2	4	6	4	7	8	6	1	4.55555555555556
unconservative_F01.PB16531_348497	3	2	2	2	5	4	2	2	1	2.55555555555556
unconservative_F01.PB16595_350510	23	2	23	15	3	10	4	1	3	9.33333333333333
unconservative_F01.PB16619_351306	2	5	14	5	3	4	0	1	2	4
unconservative_F01.PB16619_351312	4	2	8	9	7	1	3	4	5	4.77777777777778
unconservative_F01.PB16751_355458	22	15	21	24	12	7	14	13	9	15.2222222222222
unconservative_F01.PB16820_357309	0	0	6	0	0	3	0	1	0	1.11111111111111
unconservative_F01.PB16820_357325	1	0	4	0	0	4	0	0	0	1
unconservative_F01.PB16822_357401	1	1	0	5	1	3	0	0	0	1.22222222222222
unconservative_F01.PB16863_358826	74	37	47	77	65	95	38	34	36	55.8888888888889
unconservative_F01.PB16864_358849	9	6	7	5	4	6	5	15	7	7.11111111111111
unconservative_F01.PB16899_360086	19	5	15	5	6	6	3	4	2	7.22222222222222
unconservative_F01.PB16899_360113	89	19	44	14	5	14	6	5	17	23.6666666666667
unconservative_F01.PB16933_361230	0	1	0	0	2	5	0	0	0	0.888888888888889
unconservative_F01.PB16964_362242	8	7	11	81	50	30	12	8	12	24.3333333333333
unconservative_F01.PB17063_365596	2	1	6	1	3	3	0	0	0	1.77777777777778
unconservative_F01.PB17080_366214	2	7	2	1	9	3	1	6	2	3.66666666666667
unconservative_F01.PB17082_366354	5	0	0	2	3	2	1	0	1	1.55555555555556
unconservative_F01.PB17128_367974	0	0	2	2	0	2	0	0	0	0.666666666666667
unconservative_F01.PB17142_368467	9	7	13	23	21	36	8	9	7	14.7777777777778
unconservative_F01.PB17147_368623	25	5	18	20	22	19	2	12	3	14
unconservative_F01.PB17231_371416	15	8	6	9	8	8	10	5	7	8.44444444444444
unconservative_F01.PB17241_371726	0	0	2	7	3	0	0	0	0	1.33333333333333
unconservative_F01.PB17260_372369	0	0	3	1	0	0	1	0	1	0.666666666666667
unconservative_F01.PB17268_372639	0	0	1	0	0	8	0	0	0	1
unconservative_F01.PB17289_373404	2	8	1	1	2	1	0	0	0	1.66666666666667
unconservative_F01.PB17499_376963	90	47	46	81	46	26	36	32	36	48.8888888888889
unconservative_F01.PB17499_376971	8	7	4	4	11	2	10	34	8	9.77777777777778
unconservative_F01.PB17540_377576	67	27	204	0	10	10	2	0	4	36
unconservative_F01.PB1768_20540	0	0	0	0	0	0	2	5	0	0.777777777777778
unconservative_F01.PB17936_382220	2	1	2	0	0	0	0	0	0	0.555555555555556
unconservative_F01.PB17962_382601	4	1	1	1	0	0	4	4	0	1.66666666666667
unconservative_F01.PB17962_382602	4	1	1	1	0	0	4	4	0	1.66666666666667
unconservative_F01.PB18015_383344	0	0	0	2	2	0	0	0	0	0.444444444444444
unconservative_F01.PB18043_383757	0	0	3	2	5	0	2	0	0	1.33333333333333
unconservative_F01.PB18172_385613	22	1	4	4	1	2	2	2	3	4.55555555555556
unconservative_F01.PB18172_385619	16	4	12	2	4	4	6	3	2	5.88888888888889
unconservative_F01.PB18177_385647	0	0	0	2	0	0	0	0	0	0.222222222222222
unconservative_F01.PB18181_385693	0	0	0	1	0	1	0	0	0	0.222222222222222
unconservative_F01.PB18265_386810	24	13	7	136	32	5	6	5	2	25.5555555555556
unconservative_F01.PB18265_386822	11	2	204	10	9	39	6	6	17	33.7777777777778
unconservative_F01.PB18276_387041	1	0	63	6	9	28	1	1	5	12.6666666666667
unconservative_F01.PB18490_391190	25	5	18	20	22	19	2	12	3	14
unconservative_F01.PB18543_392290	2	0	7	1	1	10	1	1	3	2.88888888888889
unconservative_F01.PB18547_392400	0	2	26	0	3	204	0	2	8	27.2222222222222
unconservative_F01.PB18584_393223	6	4	12	12	18	13	8	3	5	9
unconservative_F01.PB18595_393449	9	7	13	23	21	36	8	9	7	14.7777777777778
unconservative_F01.PB18595_393458	2	2	16	1	0	8	0	1	11	4.55555555555556
unconservative_F01.PB18659_394923	0	0	0	1	16	4	0	0	0	2.33333333333333
unconservative_F01.PB1869_22008	2	0	0	3	0	0	1	0	0	0.666666666666667
unconservative_F01.PB18777_397243	0	4	4	0	0	1	0	1	0	1.11111111111111
unconservative_F01.PB18971_401494	2	1	3	1	0	6	0	0	0	1.44444444444444
unconservative_F01.PB19038_402946	51	26	92	37	32	160	73	39	55	62.7777777777778
unconservative_F01.PB19048_403151	7	10	17	12	11	8	8	6	7	9.55555555555556
unconservative_F01.PB19061_403453	9	0	2	3	1	0	4	9	4	3.55555555555556
unconservative_F01.PB19082_403940	1	1	7	3	0	5	0	0	2	2.11111111111111
unconservative_F01.PB19161_405674	115	19	50	38	37	47	33	38	71	49.7777777777778
unconservative_F01.PB19181_406035	9	7	13	23	21	36	8	9	7	14.7777777777778
unconservative_F01.PB19279_408216	3	2	1	0	0	1	4	6	8	2.77777777777778
unconservative_F01.PB19312_408868	139	47	101	116	54	53	219	109	103	104.555555555556
unconservative_F01.PB19392_410631	91	54	106	94	46	111	22	23	36	64.7777777777778
unconservative_F01.PB19420_411226	0	14	8	2	14	1	0	3	0	4.66666666666667
unconservative_F01.PB19429_411403	34	26	9	7	24	10	6	7	3	14
unconservative_F01.PB19522_413443	0	1	7	5	1	2	1	1	2	2.22222222222222
unconservative_F01.PB19586_414926	13	11	8	7	6	7	2	16	4	8.22222222222222
unconservative_F01.PB19624_415860	1	0	1	2	0	0	0	1	0	0.555555555555556
unconservative_F01.PB19627_415932	0	0	0	4	0	0	0	0	0	0.444444444444444
unconservative_F01.PB19627_415938	4	1	112	2	1	15	0	0	5	15.5555555555556
unconservative_F01.PB19687_417391	34	26	9	7	24	10	6	7	3	14
unconservative_F01.PB19687_417402	79	37	50	78	66	96	38	33	39	57.3333333333333
unconservative_F01.PB19692_417531	2	1	12	14	11	16	0	1	2	6.55555555555556
unconservative_F01.PB19715_418330	0	0	0	4	0	25	0	0	0	3.22222222222222
unconservative_F01.PB19754_419411	1	0	65	6	10	28	1	1	5	13
unconservative_F01.PB19782_420177	2	0	13	2	1	11	3	7	3	4.66666666666667
unconservative_F01.PB19834_421150	8	5	18	13	8	17	15	10	15	12.1111111111111
unconservative_F01.PB20130_426256	2	6	8	21	8	9	2	3	5	7.11111111111111
unconservative_F01.PB20136_426455	11	0	2	0	3	2	3	0	3	2.66666666666667
unconservative_F01.PB20258_430503	42	58	44	41	33	28	28	48	16	37.5555555555556
unconservative_F01.PB20279_431086	1	0	2	0	0	0	0	0	1	0.444444444444444
unconservative_F01.PB20352_433548	2	1	12	14	11	16	0	1	2	6.55555555555556
unconservative_F01.PB20352_433559	1	0	65	6	10	28	1	1	5	13
unconservative_F01.PB20486_438071	0	8	12	3	11	10	0	1	2	5.22222222222222
unconservative_F01.PB20535_439871	1	2	3	0	2	0	0	0	0	0.888888888888889
unconservative_F01.PB20608_442660	3	2	5	2	0	3	2	3	5	2.77777777777778
unconservative_F01.PB20613_442853	12	10	14	3	7	13	6	2	7	8.22222222222222
unconservative_F01.PB20613_442858	600	31	108	77	16	99	201	41	136	145.444444444444
unconservative_F01.PB20618_442986	0	10	18	1	17	27	1	2	4	8.88888888888889
unconservative_F01.PB20620_443055	2	1	6	1	3	3	0	0	0	1.77777777777778
unconservative_F01.PB20658_444334	106	76	151	159	68	178	123	118	148	125.222222222222
unconservative_F01.PB20658_444342	90	100	114	127	119	108	63	67	43	92.3333333333333
unconservative_F01.PB20798_449011	0	8	12	3	11	10	0	1	2	5.22222222222222
unconservative_F01.PB20879_451485	13	4	16	0	3	4	0	8	6	6
unconservative_F01.PB20921_452849	1	0	5	4	1	3	0	1	0	1.66666666666667
unconservative_F01.PB20935_453389	0	46	1	0	81	0	0	74	0	22.4444444444444
unconservative_F01.PB20962_454267	14	2	20	6	2	8	4	3	6	7.22222222222222
unconservative_F01.PB21002_455407	2	2	4	0	1	1	0	1	1	1.33333333333333
unconservative_F01.PB21047_457094	10	4	7	10	6	3	2	1	1	4.88888888888889
unconservative_F01.PB21102_458998	2	2	1	1	1	2	3	5	4	2.33333333333333
unconservative_F01.PB21116_459524	2	8	1	1	2	1	0	0	0	1.66666666666667
unconservative_F01.PB21128_459889	6	4	4	2	1	0	7	2	2	3.11111111111111
unconservative_F01.PB21152_460692	74	37	47	77	65	95	38	34	36	55.8888888888889
unconservative_F01.PB21193_462110	1	0	65	6	10	28	1	1	5	13
unconservative_F01.PB21283_465306	1	3	10	5	3	2	1	4	4	3.66666666666667
unconservative_F01.PB21342_467319	17	1	11	4	1	1	7	0	1	4.77777777777778
unconservative_F01.PB21351_467672	1	0	65	6	10	28	1	1	5	13
unconservative_F01.PB21351_467675	3	5	2	1	3	2	5	3	3	3
unconservative_F01.PB21363_468058	393	232	15	8	26	3	10	13	0	77.7777777777778
unconservative_F01.PB21377_468416	6	8	9	26	3	159	3	0	1	23.8888888888889
unconservative_F01.PB21381_468536	13	13	9	4	2	5	0	0	0	5.11111111111111
unconservative_F01.PB21381_468546	0	1	0	1	0	3	1	0	0	0.666666666666667
unconservative_F01.PB21418_469822	0	0	0	4	0	25	0	0	0	3.22222222222222
unconservative_F01.PB21433_470270	0	0	1	2	0	0	1	0	1	0.555555555555556
unconservative_F01.PB21462_471160	88	0	17	54	0	8	198	0	27	43.5555555555556
unconservative_F01.PB21500_472534	34	26	9	7	24	10	6	7	3	14
unconservative_F01.PB21508_472759	1	0	4	2	4	4	0	1	0	1.77777777777778
unconservative_F01.PB21517_473145	68	0	104	3	1	7	34	10	18	27.2222222222222
unconservative_F01.PB21518_473207	6	2	0	1	4	3	1	0	0	1.88888888888889
unconservative_F01.PB21518_473227	0	1	0	0	0	0	0	0	0	0.111111111111111
unconservative_F01.PB21526_473461	8	4	5	2	2	4	11	16	5	6.33333333333333
unconservative_F01.PB21546_474130	2	7	2	1	9	3	1	6	2	3.66666666666667
unconservative_F01.PB21549_474211	0	0	0	0	1	7	0	1	3	1.33333333333333
unconservative_F01.PB21554_474388	1	1	0	0	1	1	2	0	0	0.666666666666667
unconservative_F01.PB21554_474405	5	1	2	1	0	0	2	1	4	1.77777777777778
unconservative_F01.PB21577_475190	158	39	71	156	42	50	130	48	86	86.6666666666667
unconservative_F01.PB21578_475205	5	2	4	2	1	3	9	7	7	4.44444444444444
unconservative_F01.PB21578_475236	68	31	34	54	49	48	32	29	36	42.3333333333333
unconservative_F01.PB21666_478043	474	198	326	1483	407	172	198	110	109	386.333333333333
unconservative_F01.PB21666_478045	20	14	162	10	19	27	1	5	5	29.2222222222222
unconservative_F01.PB21742_480363	0	0	0	0	0	0	0	0	1	0.111111111111111
unconservative_F01.PB21742_480385	3	0	1	2	1	2	3	2	2	1.77777777777778
unconservative_F01.PB21752_480678	9	3	5	7	3	3	7	6	6	5.44444444444444
unconservative_F01.PB21771_481362	1	15	6	740	1471	1423	7	11	1	408.333333333333
unconservative_F01.PB21784_481884	2	5	7	0	0	2	0	1	0	1.88888888888889
unconservative_F01.PB21803_482395	0	1	0	0	1	1	0	1	0	0.444444444444444
unconservative_F01.PB21842_483631	8	8	27	0	0	0	0	0	0	4.77777777777778
unconservative_F01.PB21926_486188	3	0	3	0	1	1	0	0	0	0.888888888888889
unconservative_F01.PB21992_488270	23	1	23	15	3	10	4	1	3	9.22222222222222
unconservative_F01.PB22001_488551	9	1	36	0	2	18	5	1	9	9
unconservative_F01.PB22001_488581	1	1	2	5	3	1	0	0	0	1.44444444444444
unconservative_F01.PB22037_489786	0	0	0	0	0	0	0	0	1	0.111111111111111
unconservative_F01.PB22067_490771	0	0	1	3	0	2	0	0	0	0.666666666666667
unconservative_F01.PB22093_491619	0	0	1	3	0	2	0	0	0	0.666666666666667
unconservative_F01.PB22272_497770	2	2	4	0	1	1	0	1	1	1.33333333333333
unconservative_F01.PB22356_500667	9	2	2	5	0	5	1	1	1	2.88888888888889
unconservative_F01.PB22385_501611	17	0	1	14	0	11	1	1	0	5
unconservative_F01.PB22385_501614	15	8	13	0	6	1	2	3	4	5.77777777777778
unconservative_F01.PB22387_501728	88	0	17	54	0	8	198	0	27	43.5555555555556
unconservative_F01.PB22466_503638	1	0	1	0	1	0	0	0	0	0.333333333333333
unconservative_F01.PB22548_504953	0	0	0	0	1	0	0	0	0	0.111111111111111
unconservative_F01.PB22703_508693	1	4	3	0	0	1	1	8	2	2.22222222222222
unconservative_F01.PB2330_28443	0	0	0	0	0	0	0	0	1	0.111111111111111
unconservative_F01.PB2650_32682	1	0	1	0	1	0	0	0	0	0.333333333333333
unconservative_F01.PB2769_34289	22	5	309	15	13	40	8	5	21	48.6666666666667
unconservative_F01.PB2769_34291	24	13	7	136	32	5	6	5	2	25.5555555555556
unconservative_F01.PB3091_38471	17	4	2	10	2	2	3	2	2	4.88888888888889
unconservative_F01.PB3182_39700	14	6	18	12	4	18	5	2	3	9.11111111111111
unconservative_F01.PB3218_40095	1	0	0	0	0	0	0	0	0	0.111111111111111
unconservative_F01.PB3712_46590	106	76	151	159	68	178	123	118	148	125.222222222222
unconservative_F01.PB3712_46594	90	100	114	127	119	108	63	67	43	92.3333333333333
unconservative_F01.PB3720_46714	9	11	7	24	21	5	5	13	3	10.8888888888889
unconservative_F01.PB4016_50399	6	2	11	8	0	2	1	0	0	3.33333333333333
unconservative_F01.PB4319_54230	3	1	9	8	7	2	0	0	5	3.88888888888889
unconservative_F01.PB4333_54413	1	0	0	0	0	0	0	0	0	0.111111111111111
unconservative_F01.PB4361_54754	1	0	1	0	1	0	0	0	0	0.333333333333333
unconservative_F01.PB4527_57301	1	0	2	0	0	0	0	0	1	0.444444444444444
unconservative_F01.PB5130_65924	2	2	4	0	1	1	0	1	1	1.33333333333333
unconservative_F01.PB5208_67021	48	28	78	31	33	104	71	34	41	52
unconservative_F01.PB5208_67035	5	2	10	3	11	10	7	2	9	6.55555555555556
unconservative_F01.PB5467_70518	1	0	6	12	11	14	5	5	4	6.44444444444444
unconservative_F01.PB5582_71942	202	0	214	168	1	140	91	0	109	102.777777777778
unconservative_F01.PB5688_73373	91	54	106	94	46	111	22	23	36	64.7777777777778
unconservative_F01.PB5808_75053	34	26	9	7	24	10	6	7	3	14
unconservative_F01.PB5808_75056	286	89	127	256	142	276	76	73	69	154.888888888889
unconservative_F01.PB5811_75093	17	12	17	7	4	3	0	1	1	6.88888888888889
unconservative_F01.PB5952_77005	91	54	106	94	46	111	22	23	36	64.7777777777778
unconservative_F01.PB5995_77610	21	8	10	19	18	29	8	7	4	13.7777777777778
unconservative_F01.PB6114_79173	118	24	187	13	25	34	14	29	11	50.5555555555556
unconservative_F01.PB6687_87172	13	193	948	18	219	594	5	36	110	237.333333333333
unconservative_F01.PB6840_89844	0	2	6	6	6	1	5	1	2	3.22222222222222
unconservative_F01.PB7180_98683	1	0	3	0	0	0	0	0	1	0.555555555555556
unconservative_F01.PB7220_99686	0	0	1	1	1	0	0	1	2	0.666666666666667
unconservative_F01.PB7435_104698	1	0	0	0	0	3	0	0	0	0.444444444444444
unconservative_F01.PB7582_107994	4	1	4	0	0	2	0	0	0	1.22222222222222
unconservative_F01.PB7582_108000	2	1	1	0	0	0	0	0	0	0.444444444444444
unconservative_F01.PB7627_109081	0	0	1	0	1	2	0	0	1	0.555555555555556
unconservative_F01.PB7627_109086	1	0	0	0	0	3	0	0	0	0.444444444444444
unconservative_F01.PB7714_111056	2	2	4	0	1	1	0	1	1	1.33333333333333
unconservative_F01.PB7787_112690	5	8	2	5	0	10	3	11	2	5.11111111111111
unconservative_F01.PB7787_112706	6	9	52	16	9	77	5	7	23	22.6666666666667
unconservative_F01.PB7895_114950	34	26	9	7	24	10	6	7	3	14
unconservative_F01.PB7975_116720	58	2	6	193	4	8	14	5	1	32.3333333333333
unconservative_F01.PB7975_116732	6	17	6	4	12	3	4	3	2	6.33333333333333
unconservative_F01.PB8081_118779	1	1	6	0	1	0	0	0	0	1
unconservative_F01.PB8095_119029	0	0	0	4	0	25	0	0	0	3.22222222222222
unconservative_F01.PB8120_119560	24	13	7	136	32	5	6	5	2	25.5555555555556
unconservative_F01.PB8120_119570	11	2	204	10	9	39	6	6	17	33.7777777777778
unconservative_F01.PB8145_119968	0	0	0	4	0	0	1	0	0	0.555555555555556
unconservative_F01.PB8416_125177	2	2	4	0	1	1	0	1	1	1.33333333333333
unconservative_F01.PB8452_125900	9	3	5	7	3	3	7	6	6	5.44444444444444
unconservative_F01.PB8533_127606	3	0	11	1	4	0	0	0	1	2.22222222222222
unconservative_F01.PB8533_127608	0	0	2	0	3	1	0	2	0	0.888888888888889
unconservative_F01.PB8592_128877	1	0	1054	9	12	453	1	0	61	176.777777777778
unconservative_F01.PB8592_128885	2	0	15	15	7	3	0	1	1	4.88888888888889
unconservative_F01.PB8719_131661	0	0	0	2	14	1	0	0	0	1.88888888888889
unconservative_F01.PB8750_132368	0	0	1	2	5	6	2	1	0	1.88888888888889
unconservative_F01.PB8762_132615	61	47	72	101	76	73	34	42	37	60.3333333333333
unconservative_F01.PB8762_132617	14	6	18	12	4	18	5	2	3	9.11111111111111
unconservative_F01.PB8774_132785	0	0	2	0	0	2	1	1	0	0.666666666666667
unconservative_F01.PB8884_135300	1	0	65	6	10	28	1	1	5	13
unconservative_F01.PB8884_135304	3	5	2	1	4	3	5	4	2	3.22222222222222
unconservative_F01.PB8934_136360	0	0	2	1	24	70	0	0	0	10.7777777777778
unconservative_F01.PB9238_142257	141	39	72	81	52	36	110	34	82	71.8888888888889
unconservative_F01.PB9238_142259	663	531	185	156	502	136	56	143	59	270.111111111111
unconservative_F01.PB9588_149716	12	5	14	10	4	16	4	2	3	7.77777777777778
unconservative_F01.PB9765_153389	1	0	64	6	10	28	1	1	5	12.8888888888889
unconservative_F01.PB9765_153391	2	1	12	14	11	16	0	1	2	6.55555555555556
unconservative_F01.PB9842_155013	34	26	9	7	24	10	6	7	3	14
unconservative_F01.PB9862_155376	20	0	0	0	0	0	1	0	1	2.44444444444444
